# Supplementary material for: A Novel Lipoate-Protein Ligase, Mhp-LplJ, Is Required for Lipoic Acid Metabolism in Mycoplasma hyopneumoniae
Source: Front Microbiol. 2021 Jan 18;11:631433. doi: 10.3389/fmicb.2020.631433 (PMC7873978; doi:10.3389/fmicb.2020.631433)
Supplement: Supplementary file 2 [file Table_1.XLSX]

## Sheet: Information
Search parameters
Type of search	:MS/MS Ion Search
Enzyme	:Trypsin
Fixed modifications	:Carbamidomethyl (C)
Variable modifications	:Gln- Epyro-Glu (N-term Q) , Oxidation (M)
Mass values	:Monoisotopic
Protein mass	:Unrestricted
Peptide mass tolerance	:-/+ 15 ppm
Fragment mass tolerance	:-/+ 20 mmu
Max missed cleavages	:2
Instrument type	:Default
Number of queries	:24,291
Score distribution
Decoy search summary
Peptide matches	in Mycoplasm_uni_2092	in Decoy	FDR
--above identity threshold	1385	152	10.97%
--above identity or homology threshold	1522	163	163

## Sheet: Protein Peptide Information
蛋白编号	Accession	Mass	Score	Matches	Sequences	emPAI
1	Q71A34	215517	5563	223(167)	97(75)	5.84	p216 surface protein OS=Mycoplasma hyopneumoniae PE=4 SV=1
1		Query	Observed	Mr(expt)	Mr(calc)	ppm	Miss	Score	Expect	Rank	Unique	Peptide
1		6556	311.1868	620.3591	620.3534	9.26	0	29	0.098	1		K.FVLDK.T
1		6783	329.7170	657.4193	657.4173	3.05	0	44	0.0052	1		K.LGLSIR.I 6784
1		6807	332.6785	663.3424	663.3340	12.7	0	3	21	4		K.LDNFR.D
1		7327	357.7217	713.4289	713.4224	9.09	0	21	0.17	1		R.LGFHLK.E
1		7403	363.2040	724.3933	724.3908	3.49	0	21	0.15	1		R.FGVFQK.L
1		7859	386.7009	771.3872	771.3803	8.94	0	38	0.0058	1		K.SYDLFK.N 7860
1		7861	772.3945	771.3873	771.3803	9.02	0	(30)	0.036	1		K.SYDLFK.N 7858
1		8060	400.2532	798.4918	798.4851	8.39	0	24	0.13	2		R.TVLEIPK.K
1		8252	410.7323	819.4500	819.4491	1.14	0	5	23	1		K.TPLFSQK.D
1		8391	419.2290	836.4435	836.4392	5.14	0	51	0.00042	1		K.VSELSFR.V
1		8392	837.4535	836.4463	836.4392	8.45	0	(10)	5.9	1		K.VSELSFR.V
1		8447	842.5574	841.5501	841.5459	4.99	0	(28)	0.073	1		K.IIMIKPK.Y
1		8593	429.7802	857.5459	857.5408	5.89	0	37	0.013	1		K.IIMIKPK.Y
1		9029	453.2482	904.4819	904.4767	5.81	0	42	0.0038	1		K.FNQEVIR.S
1		9162	459.7722	917.5298	917.5222	8.25	0	34	0.028	1		R.YLLGLDPK.Q
1		9541	950.5390	949.5317	949.5233	8.89	0	(3)	34	1		K.QTIHELVK.L
1		9542	475.7735	949.5324	949.5233	9.65	0	30	0.072	1		K.QTIHELVK.L
1		9624	958.5632	957.5560	957.5495	6.77	0	(11)	6.6	1		K.SQIQELIK.A
1		9626	479.7871	957.5595	957.5495	10.5	0	25	0.26	1		K.SQIQELIK.A 9625
1		9749	486.8121	971.6096	971.6055	4.24	0	47	0.00069	1		K.LFIELPIK.I
1		9816	976.5471	975.5398	975.5389	0.90	0	(38)	0.011	1		R.EGFALQALK.S
1		9817	488.7773	975.5401	975.5389	1.25	0	56	0.0002	1		R.EGFALQALK.S 9818
1		9869	491.7697	981.5249	981.5171	7.89	0	55	0.00016	1		K.FFDLEALK.A 9868
1		9973	496.7790	991.5435	991.5338	9.79	0	80	8e-007	1		K.VGADVYQLK.F
1		10168	502.2735	1002.5324	1002.5247	7.71	0	29	0.096	1		R.HTYNISLR.L 10171
1		10169	335.1852	1002.5339	1002.5247	9.21	0	(23)	0.36	1		R.HTYNISLR.L 10170
1		10248	506.8292	1011.6438	1011.6441	-0.23	1	4	11	2		R.LSPVVKTIR.E
1		10831	531.3256	1060.6366	1060.6281	8.02	1	29	0.046	1		R.IKTPLFSQK.D
1		10916	356.5461	1066.6164	1066.6135	2.75	0	50	0.00028	1		K.LATSLAVQHK.Q
1		10940	1072.5012	1071.4939	1071.4872	6.25	0	30	0.022	1		K.NYLNEYEK.K
1		10942	536.7548	1071.4950	1071.4872	7.21	0	(29)	0.023	1		K.NYLNEYEK.K 10941
1		11148	546.2717	1090.5288	1090.5236	4.75	0	33	0.022	1		K.WSLFGYYR.Y
1		11162	546.7613	1091.5080	1091.5036	4.06	0	48	0.00038	1		K.WVEQYDPR.T 11161 11163
1		11164	1092.5181	1091.5108	1091.5036	6.59	0	(13)	1.3	1		K.WVEQYDPR.T
1		11187	547.7994	1093.5843	1093.5767	6.94	1	50	0.00056	1	U	R.SIDKYLNNK.G
1		11188	365.5363	1093.5869	1093.5767	9.31	1	(39)	0.0079	1	U	R.SIDKYLNNK.G
1		11262	367.5751	1099.7034	1099.7005	2.63	1	(24)	0.055	1		K.KLFIELPIK.I
1		11263	550.8590	1099.7035	1099.7005	2.71	1	36	0.0041	1		K.KLFIELPIK.I
1		11292	1103.5813	1102.5740	1102.5659	7.41	0	(27)	0.12	1		R.IFDPGNELAK.I
1		11293	552.2953	1102.5760	1102.5659	9.22	0	55	0.00022	1		R.IFDPGNELAK.I 11291 11294
1		11431	558.3113	1114.6080	1114.6023	5.15	0	59	9e-005	1		K.QDFIQALGLK.N
1		11432	1115.6162	1114.6089	1114.6023	5.98	0	(37)	0.013	1		K.QDFIQALGLK.N
1		11619	566.8239	1131.6333	1131.6288	3.95	0	(50)	0.00062	1		K.QDFIQALGLK.N
1		11807	573.7716	1145.5287	1145.5241	4.01	0	27	0.04	1		K.SSEFTDFVSK.F
1		12342	593.2980	1184.5814	1184.5713	8.47	0	56	9.3e-005	1		R.LQTADFSFEK.G
1		12414	397.5362	1189.5867	1189.5826	3.46	1	(31)	0.034	1		K.DVKELEDNTK.L
1		12415	595.8015	1189.5885	1189.5826	4.91	1	56	0.00013	1		K.DVKELEDNTK.L
1		12490	598.3008	1194.5870	1194.5782	7.40	0	48	0.00064	1		K.GWTNIHPDQK.E
1		12491	399.2034	1194.5883	1194.5782	8.46	0	(20)	0.37	1		K.GWTNIHPDQK.E
1		12556	600.8019	1199.5893	1199.5822	5.94	1	40	0.0029	1		K.NYLNEYEKK.S
1		12558	400.8714	1199.5925	1199.5822	8.56	1	(21)	0.28	1		K.NYLNEYEKK.S
1		13058	415.9183	1244.7332	1244.7241	7.30	1	(35)	0.014	1		K.IREGFALQALK.S 13059
1		13060	623.3753	1244.7361	1244.7241	9.64	1	42	0.0024	1		K.IREGFALQALK.S 13061
1		13064	623.8190	1245.6235	1245.6201	2.76	0	89	7.1e-008	1		K.LEDGNIAQSATK.F
1		13638	650.8462	1299.6778	1299.6670	8.31	0	72	3.4e-006	1		K.SSILGDQEPNIK.T 13639
1		13663	652.3550	1302.6954	1302.6819	10.3	0	54	0.00025	1		K.DEFNILNPLTK.A 13662
1		14006	664.8876	1327.7607	1327.7540	5.05	0	39	0.007	1		K.APEFGLPLFLPK.E
1		14221	675.3838	1348.7530	1348.7465	4.87	0	41	0.0046	1		K.FIYLLPLDMPK.A
1		14314	453.5871	1357.7394	1357.7354	2.95	1	39	0.0089	1		R.LKEQLFDVNPR.I
1		14497	689.3585	1376.7024	1376.6936	6.39	1	46	0.0013	1		K.LDNFRDVEIEK.A
1		14498	459.9084	1376.7034	1376.6936	7.16	1	(10)	6.3	1		K.LDNFRDVEIEK.A
1		14522	690.3395	1378.6644	1378.6616	2.05	1	97	6.9e-009	1		R.KEEELETYNPK.D
1		14566	692.8040	1383.5934	1383.5902	2.27	0	73	3.6e-007	1		R.DNNTNLSNYSDK.I
1		14567	1384.6008	1383.5936	1383.5902	2.41	0	(27)	0.015	1		R.DNNTNLSNYSDK.I
1		15231	719.8658	1437.7170	1437.7041	8.98	0	83	2.9e-007	1	U	K.YGPLGFQNGPNFK.T 15230
1		15498	722.8542	1443.6939	1443.6842	6.78	0	28	0.052	1	U	K.DQIPVDGSGNISDK.W
1		15705	486.5778	1456.7116	1456.7059	3.95	0	(39)	0.0051	1	U	K.NEAGDHQLAFSLR.A
1		15706	729.3632	1456.7119	1456.7059	4.13	0	77	8.9e-007	1	U	K.NEAGDHQLAFSLR.A
1		15802	732.9148	1463.8150	1463.8136	0.95	1	84	2.1e-007	1		K.GFKQDFIQALGLK.N
1		15803	488.9463	1463.8170	1463.8136	2.32	1	(46)	0.0014	1		K.GFKQDFIQALGLK.N 15804
1		16793	763.9085	1525.8025	1525.7929	6.26	0	74	2.1e-006	1		K.GNLVDPFVYSFIR.N
1		16847	383.4553	1529.7922	1529.7838	5.49	1	28	0.087	1		K.KLNNDGYTLIHDK.L
1		17007	514.2424	1539.7055	1539.6913	9.18	1	17	0.36	1		K.RDNNTNLSNYSDK.I
1		17119	775.8791	1549.7437	1549.7334	6.67	0	(66)	9.6e-006	1	U	K.TPEMSAVPEVFDTK.W 17121
1		17120	517.5895	1549.7468	1549.7334	8.63	0	(43)	0.0017	1	U	K.TPEMSAVPEVFDTK.W 17122
1		17217	520.2767	1557.8084	1557.7926	10.1	1	27	0.12	1		K.YKDETFLSSIDLK.A
1		17265	782.3595	1562.7044	1562.6961	5.35	0	99	2.1e-009	1		K.IIGDENEFDQNNR.L
1		17304	783.8758	1565.7370	1565.7283	5.55	0	68	5.2e-006	1	U	K.TPEMSAVPEVFDTK.W 17305 17306 17307
1		17308	522.9208	1565.7407	1565.7283	7.89	0	(52)	0.0002	1	U	K.TPEMSAVPEVFDTK.W
1		17594	792.3939	1582.7733	1582.7587	9.22	0	(69)	5.1e-006	1		R.QGNNSLDNQEAGLLK.Q 17593
1		17760	800.9064	1599.7982	1599.7852	8.10	0	87	1e-007	1		R.QGNNSLDNQEAGLLK.Q 17762
1		17761	534.2736	1599.7989	1599.7852	8.51	0	(31)	0.04	1		R.QGNNSLDNQEAGLLK.Q
1		17765	800.9139	1599.8132	1599.8045	5.42	0	103	2.8e-009	1		K.TIAFTNNAFNNVFK.E 17763 17767
1		17766	534.2803	1599.8190	1599.8045	9.03	0	(58)	8e-005	1		K.TIAFTNNAFNNVFK.E 17764
1		17769	800.9620	1599.9094	1599.9025	4.34	0	84	1.6e-007	1		R.TFVLTTNAPLPLWK.Y
1		17770	534.3111	1599.9115	1599.9025	5.63	0	(75)	1.2e-006	1		R.TFVLTTNAPLPLWK.Y
1		17816	535.6105	1603.8098	1603.8028	4.33	0	(69)	6e-006	1		K.VVIPEEMFNSGNIR.F 17818
1		17817	802.9124	1603.8103	1603.8028	4.65	0	72	3.6e-006	1		K.VVIPEEMFNSGNIR.F 17820
1		17822	802.9255	1603.8365	1603.8206	9.96	0	79	8.7e-007	1		R.LTLSNLVNNDPNYK.I 17821
1		17823	535.6201	1603.8384	1603.8206	11.1	0	(27)	0.14	1		R.LTLSNLVNNDPNYK.I
1		17824	802.9291	1603.8436	1603.8345	5.70	0	31	0.05	1		K.STIIFEEIAELDPK.V
1		17953	808.9297	1615.8448	1615.8318	8.06	0	97	1.3e-008	1		R.LVFQNDDNQIAALR.V 17952 17955 17956
1		17954	539.6227	1615.8462	1615.8318	8.92	0	(52)	0.0004	1		R.LVFQNDDNQIAALR.V 17957 17958
1		17992	540.9426	1619.8061	1619.7977	5.14	0	(61)	4.3e-005	1		K.VVIPEEMFNSGNIR.F 17993
1		17994	810.9122	1619.8099	1619.7977	7.52	0	(50)	0.00058	1		K.VVIPEEMFNSGNIR.F
1		18058	543.6204	1627.8394	1627.8246	9.12	1	26	0.12	1		R.DNLYWTYLGDKLK.V
1		18332	828.4887	1654.9627	1654.9658	-1.82	0	(20)	0.34	1		K.NIKPETFTPALIALK.R
1		18335	552.6649	1654.9729	1654.9658	4.33	0	32	0.015	1		K.NIKPETFTPALIALK.R 18333 18334
1		18911	573.9601	1718.8586	1718.8475	6.43	1	(61)	4.7e-005	1	U	K.FKDQIPVDGSGNISDK.W 18912 18914
1		18913	860.4369	1718.8592	1718.8475	6.80	1	73	2.7e-006	1	U	K.FKDQIPVDGSGNISDK.W
1		19513	599.9947	1796.9622	1796.9533	4.97	1	(66)	1.2e-005	1	U	K.VIKNEAGDHQLAFSLR.A 19516
1		19514	899.4897	1796.9648	1796.9533	6.41	1	(64)	1.8e-005	1	U	K.VIKNEAGDHQLAFSLR.A
1		19515	450.2490	1796.9669	1796.9533	7.54	1	72	3.2e-006	1	U	K.VIKNEAGDHQLAFSLR.A 19512
1		19549	902.4456	1802.8767	1802.8727	2.24	0	75	1.2e-006	1		K.LSLLDFNNYYDGEIK.A
1		19554	903.0208	1804.0271	1804.0182	4.94	0	63	1.2e-005	1		K.WLASIPLVIHQQMLR.L
1		19555	602.3510	1804.0310	1804.0182	7.13	0	(61)	2e-005	1		K.WLASIPLVIHQQMLR.L
1		19623	906.5441	1811.0736	1811.0669	3.71	1	(26)	0.028	1		K.NIKPETFTPALIALKR.D 19628
1		19624	604.6991	1811.0755	1811.0669	4.75	1	68	1.7e-006	1		K.NIKPETFTPALIALKR.D 19629 19630
1		19625	453.7764	1811.0766	1811.0669	5.38	1	(54)	4.2e-005	1		K.NIKPETFTPALIALKR.D 19626 19631
1		19656	909.4507	1816.8868	1816.8784	4.62	0	62	2.9e-005	1		K.YWQIYSSASPVFQNK.W
1		19678	607.6824	1820.0255	1820.0131	6.80	0	(38)	0.0052	1		K.WLASIPLVIHQQMLR.L 19677 19679
1		19786	918.9473	1835.8800	1835.8650	8.19	0	98	6e-009	1		K.DQNLSNQDQLAQFSTK.I
1		19788	612.9678	1835.8815	1835.8650	9.00	0	(62)	2.1e-005	1		K.DQNLSNQDQLAQFSTK.I
1		19836	921.0074	1840.0003	1839.9883	6.56	0	83	2.3e-007	1		K.LPENYLNLVLNQPWK.V
1		19837	614.3414	1840.0025	1839.9883	7.71	0	(33)	0.022	1		K.LPENYLNLVLNQPWK.V
1		20059	940.4977	1878.9808	1878.9662	7.78	1	(24)	0.25	1		K.FKVVIPEEMFNSGNIR.F
1		20061	627.3349	1878.9829	1878.9662	8.88	1	(42)	0.004	1		K.FKVVIPEEMFNSGNIR.F 20060
1		20183	947.0037	1891.9929	1891.9812	6.16	0	118	9.4e-011	1		R.VLSDETMSLIVNTTIEK.T
1		20184	631.6724	1891.9954	1891.9812	7.51	0	(96)	1.4e-008	1		R.VLSDETMSLIVNTTIEK.T
1		20194	632.6664	1894.9775	1894.9611	8.65	1	46	0.0015	1		K.FKVVIPEEMFNSGNIR.F
1		20289	953.4962	1904.9779	1904.9632	7.71	0	(68)	9.6e-006	1		K.AFGLLYPGVNEELEQAR.K
1		20290	636.0023	1904.9850	1904.9632	11.4	0	96	1.7e-008	1		K.AFGLLYPGVNEELEQAR.K
1		20417	955.0038	1907.9930	1907.9762	8.84	0	(51)	0.00049	1		R.VLSDETMSLIVNTTIEK.T 20416
1		20538	963.0226	1924.0307	1924.0207	5.23	0	96	1.2e-008	1		K.LIAPNITQWWPNISGSK.E 20537
1		20540	642.3513	1924.0321	1924.0207	5.96	0	(48)	0.00073	1		K.LIAPNITQWWPNISGSK.E 20539
1		20722	647.6520	1939.9341	1939.9163	9.17	1	18	0.6	1		K.YQVVISEFSPEDDKER.F
1		20894	980.4559	1958.8973	1958.8817	7.97	0	106	5.2e-010	1	U	K.AINNQEGLEEDDNITER.L
1		21049	992.9971	1983.9797	1983.9650	7.40	0	103	2.4e-009	1		R.GTGDSNDVANLNVAPWQVK.T 21050
1		21051	662.3348	1983.9827	1983.9650	8.90	0	(28)	0.075	1		R.GTGDSNDVANLNVAPWQVK.T 21052
1		21533	685.0092	2052.0057	2051.9952	5.08	0	46	0.001	1	U	K.LNQFNNQDELWVYLEK.F
1		21795	699.0175	2094.0307	2094.0270	1.80	0	(88)	6.3e-008	1	U	R.SIGVPWSTGLDGYIGSEQTK.D 21799
1		21796	1048.0227	2094.0309	2094.0270	1.87	0	97	8.1e-009	1	U	R.SIGVPWSTGLDGYIGSEQTK.D 21807
1		22105	542.2672	2165.0397	2165.0290	4.96	1	0	37	1		K.GWTNIHPDQKEYPNPNQK.L
1		22107	723.7192	2168.1357	2168.1266	4.22	0	71	4e-006	1		K.LAILLGNQFIQYYQQNDK.E
1		22118	543.7933	2171.1442	2171.1263	8.27	1	30	0.05	1		K.KPVIPQISSSPEKDWFEGK.L
1		22119	724.7223	2171.1450	2171.1263	8.65	1	(6)	14	1		K.KPVIPQISSSPEKDWFEGK.L
1		22185	1097.5426	2193.0706	2193.0635	3.26	0	127	9.7e-012	1	U	K.GNVSSHQQQAAGGNQGSGLIQR.L
1		22186	732.0314	2193.0723	2193.0635	4.00	0	(117)	1.1e-010	1	U	K.GNVSSHQQQAAGGNQGSGLIQR.L
1		22187	549.2763	2193.0759	2193.0635	5.65	0	(81)	3.5e-007	1	U	K.GNVSSHQQQAAGGNQGSGLIQR.L
1		22198	1099.6167	2197.2188	2197.2106	3.73	0	104	1.2e-009	1		K.NIITNQPNVITANIADVFIK.D
1		22199	733.4137	2197.2193	2197.2106	3.92	0	(93)	1.4e-008	1		K.NIITNQPNVITANIADVFIK.D
1		22208	735.0601	2202.1585	2202.1532	2.44	1	(60)	6e-005	1		R.LTLSNLVNNDPNYKIEDLK.V
1		22209	551.5483	2202.1640	2202.1532	4.93	1	(23)	0.29	1		R.LTLSNLVNNDPNYKIEDLK.V
1		22210	1102.0894	2202.1642	2202.1532	5.00	1	65	1.9e-005	1		R.LTLSNLVNNDPNYKIEDLK.V 22207
1		22227	552.7914	2207.1364	2207.1256	4.92	1	(26)	0.13	1		R.DNNTNLSNYSDKIIMIKPK.Y
1		22228	736.7207	2207.1403	2207.1256	6.66	1	28	0.08	1		R.DNNTNLSNYSDKIIMIKPK.Y
1		22543	586.0429	2340.1425	2340.1287	5.90	1	23	0.19	1		K.FHYAIGFDDNAGKFNQEVIR.S
1		22639	604.0898	2412.3303	2412.3053	10.4	2	16	0.56	1		K.LKKPVIPQISSSPEKDWFEGK.L
1		22865	835.0746	2502.2019	2502.1915	4.18	0	(85)	1e-007	1		K.VTLYNSSDFITNLFVEPEGSDR.G
1		22866	1252.1097	2502.2049	2502.1915	5.39	0	159	4.3e-015	1		K.VTLYNSSDFITNLFVEPEGSDR.G
1		22987	846.0933	2535.2581	2535.2380	7.94	1	14	1.9	1		K.EEELETYNPKDEFNILNPLTK.A
1		23017	847.4778	2539.4117	2539.4010	4.22	1	35	0.008	1		K.NIITNQPNVITANIADVFIKDVK.E
1		23406	888.7908	2663.3505	2663.3330	6.58	2	68	7.7e-006	1		R.KEEELETYNPKDEFNILNPLTK.A 23404
1		23407	666.8472	2663.3596	2663.3330	9.99	2	(44)	0.0021	1		R.KEEELETYNPKDEFNILNPLTK.A 23408
1		23539	702.8989	2807.5666	2807.5446	7.85	0	19	0.21	1		K.NFNNLIIHPLSNFSAQSIKPLALTR.S
1		23826	808.4360	3229.7148	3229.6918	7.13	1	25	0.074	1	U	K.DQIPVDGSGNISDKWLASIPLVIHQQMLR.L
1		23910	867.6526	3466.5813	3466.5564	7.16	0	(61)	7.8e-006	1	U	K.FYKPTVFFGNWENENSSMNSQAQTPTWEK.I
1		23925	871.6434	3482.5446	3482.5514	-1.94	0	(37)	0.0011	1	U	K.FYKPTVFFGNWENENSSMNSQAQTPTWEK.I
1		23926	1161.8596	3482.5570	3482.5514	1.63	0	79	8.1e-008	1	U	K.FYKPTVFFGNWENENSSMNSQAQTPTWEK.I
1		23960	701.9814	3504.8705	3504.8551	4.39	2	41	0.0017	1	U	K.FKDQIPVDGSGNISDKWLASIPLVIHQQMLR.L
1		24007	705.1823	3520.8752	3520.8501	7.13	2	(1)	17	1	U	K.FKDQIPVDGSGNISDKWLASIPLVIHQQMLR.L
2	Q5ZZM3	148113	4187	207(150)	75(66)	10.27	p146 adhesin like-protein, p97 paralog OS=Mycoplasma hyopneumoniae (strain 232) GN=p146 PE=4 SV=1
2		Query	Observed	Mr(expt)	Mr(calc)	ppm	Miss	Score	Expect	Rank	Unique	Peptide
2		6087	587.3900	586.3827	586.3802	4.14	0	4	25	8		K.VVTIR.D
2		7113	343.6906	685.3667	685.3647	2.94	0	(10)	1.9	1	U	K.QDLLSK.L
2		7114	686.3745	685.3672	685.3647	3.68	0	23	0.1	1	U	K.QDLLSK.L 7112
2		7606	746.4582	745.4509	745.4487	3.03	0	(15)	1.7	1		K.IPFLTR.V
2		7610	373.7340	745.4535	745.4487	6.54	0	33	0.029	1		K.IPFLTR.V 7607 7608
2		7797	765.3956	764.3884	764.3817	8.71	0	33	0.022	1		K.DISQFR.S 7800
2		7799	383.2019	764.3892	764.3817	9.88	0	(28)	0.073	1		K.DISQFR.S 7798
2		8195	816.4321	815.4249	815.4178	8.71	0	(21)	0.34	1		K.QNFPSLK.D 8193
2		8196	408.7198	815.4250	815.4178	8.92	0	34	0.017	1		K.QNFPSLK.D 8194
2		8364	833.4565	832.4493	832.4443	5.98	0	(28)	0.099	1		K.QNFPSLK.D 8366
2		8365	417.2325	832.4505	832.4443	7.42	0	(33)	0.031	1		K.QNFPSLK.D 8363 8367
2		8511	425.7215	849.4285	849.4272	1.50	0	35	0.017	1		K.LTYYYK.I 8513
2		8512	850.4367	849.4294	849.4272	2.59	0	(34)	0.021	1		K.LTYYYK.I
2		8515	425.7391	849.4636	849.4596	4.68	0	41	0.0081	1		K.LQLSDFK.V
2		8516	850.4712	849.4639	849.4596	5.08	0	(46)	0.0025	1		K.IFSELNK.I
2		8518	425.7404	849.4662	849.4596	7.81	0	55	0.00033	1		K.IFSELNK.I 8517 8519
2		8852	444.2661	886.5175	886.5124	5.85	0	(36)	0.024	1		K.SQIEAIVK.K
2		8853	887.5253	886.5181	886.5124	6.42	0	36	0.024	1		K.SQIEAIVK.K 8856 8857
2		9273	464.2987	926.5828	926.5801	2.96	0	48	0.00047	1		K.IGIDLGVLK.K 9272
2		9274	927.5914	926.5841	926.5801	4.35	0	(19)	0.38	1		K.IGIDLGVLK.K
2		9357	935.5257	934.5184	934.5124	6.49	0	(41)	0.0062	1		K.FILENTAK.L 9359
2		9358	468.2668	934.5191	934.5124	7.20	0	47	0.0013	1		K.FILENTAK.L 9360
2		9809	488.2736	974.5327	974.5284	4.46	0	37	0.018	1		R.AELESLVSK.V 9808
2		9810	975.5401	974.5328	974.5284	4.54	0	(35)	0.025	1		R.AELESLVSK.V
2		9833	978.5694	977.5621	977.5546	7.73	1	55	0.00022	1		R.KLQLSDFK.V
2		9834	326.8615	977.5626	977.5546	8.23	1	(24)	0.27	1		R.KLQLSDFK.V
2		9835	489.7889	977.5632	977.5546	8.84	1	(51)	0.00052	1		R.KLQLSDFK.V
2		9905	986.4876	985.4803	985.4756	4.70	0	45	0.00097	1		K.TYFAEIDK.I
2		9906	493.7483	985.4820	985.4756	6.41	0	(42)	0.002	1		K.TYFAEIDK.I
2		9989	993.5319	992.5246	992.5179	6.78	0	52	0.00047	1		K.ALLFDETGK.L
2		9990	497.2697	992.5249	992.5179	7.13	0	(40)	0.0075	1		K.ALLFDETGK.L
2		10044	998.5373	997.5301	997.5233	6.81	0	(8)	6.9	1		K.IFDFSITR.R
2		10045	499.7724	997.5302	997.5233	6.98	0	59	4.9e-005	1		K.IFDFSITR.R 10042
2		10278	339.2108	1014.6107	1014.6073	3.36	1	(25)	0.2	1		K.SQIEAIVKK.Y
2		10279	508.3128	1014.6111	1014.6073	3.70	1	40	0.0068	1		K.SQIEAIVKK.Y
2		10284	1016.4778	1015.4705	1015.4611	9.29	0	(24)	0.064	1	U	K.QSEWEQVK.T
2		10285	508.7428	1015.4710	1015.4611	9.76	0	(25)	0.056	1	U	K.QSEWEQVK.T
2		10383	513.3129	1024.6113	1024.6029	8.20	0	32	0.0069	1		K.LRPGIDLNK.F 10382
2		10384	342.5447	1024.6124	1024.6029	9.26	0	(28)	0.016	1		K.LRPGIDLNK.F
2		10512	517.2545	1032.4944	1032.4876	6.55	0	44	0.0014	1	U	K.QSEWEQVK.T 10511
2		10572	347.5200	1039.5381	1039.5338	4.15	1	13	2.5	1		R.DFLKEFNK.T
2		10744	1053.6338	1052.6265	1052.6230	3.37	0	37	0.0039	1		K.IQPLDLNIK.V 10748
2		10746	527.3207	1052.6269	1052.6230	3.76	0	(36)	0.0054	1		K.IQPLDLNIK.V 10745 10747
2		10775	528.3477	1054.6808	1054.6750	5.45	1	57	3e-005	1		K.IGIDLGVLKK.Y 10773 10777
2		10776	352.5676	1054.6811	1054.6750	5.73	1	(37)	0.003	1		K.IGIDLGVLKK.Y 10774
2		10910	1067.5421	1066.5348	1066.5294	5.05	0	(31)	0.037	1		K.INSEYLSNK.I
2		10911	534.2752	1066.5359	1066.5294	6.02	0	58	6.8e-005	1		K.INSEYLSNK.I 10912
2		11071	542.7858	1083.5571	1083.5560	1.02	0	(36)	0.012	1		K.ANNLIGPEEK.L 11073
2		11072	1084.5659	1083.5586	1083.5560	2.44	0	50	0.00043	1		K.ANNLIGPEEK.L
2		11101	544.2884	1086.5622	1086.5597	2.32	0	60	5.5e-005	1		K.IISSEFTYK.Y 11102
2		11103	1087.5720	1086.5647	1086.5597	4.63	0	(37)	0.011	1		K.IISSEFTYK.Y 11099
2		11140	545.8339	1089.6532	1089.6434	8.98	0	57	8e-005	1		K.LPTLTAFISK.Q 11137 11138 11139 11141
2		11419	557.7965	1113.5783	1113.5706	6.96	1	48	0.00066	1		K.KTYFAEIDK.I
2		11494	1121.5537	1120.5464	1120.5400	5.71	0	47	0.00097	1		R.VEDFAADINK.S 11496
2		11497	561.2820	1120.5494	1120.5400	8.36	0	(41)	0.0035	1		R.VEDFAADINK.S 11495
2		11914	577.8076	1153.6007	1153.5880	11.0	0	50	0.00044	1		K.NQTFTLQFR.A 11913
2		12095	1164.6663	1163.6590	1163.6550	3.42	0	(58)	8.2e-005	1		K.LYLASSNIGVK.E
2		12097	388.8943	1163.6610	1163.6550	5.19	0	(46)	0.0013	1		K.LYLASSNIGVK.E
2		12098	582.8383	1163.6621	1163.6550	6.09	0	66	1.3e-005	1		K.LYLASSNIGVK.E 12094 12096
2		12738	405.8941	1214.6606	1214.6547	4.86	1	(28)	0.12	1		K.KIISSEFTYK.Y
2		12740	608.3394	1214.6642	1214.6547	7.83	1	40	0.0066	1		K.KIISSEFTYK.Y
2		12784	407.5524	1219.6355	1219.6309	3.72	0	(46)	0.0014	1		K.SFQTNIQNLR.E
2		12785	610.8250	1219.6355	1219.6309	3.73	0	54	0.00025	1		K.SFQTNIQNLR.E
2		12898	615.8190	1229.6234	1229.6139	7.70	0	44	0.0021	1		K.QELEALIDGDK.N
2		13369	1276.5780	1275.5707	1275.5619	6.90	0	(28)	0.02	1		K.SDVFDNSTTYK.Q
2		13370	638.7932	1275.5719	1275.5619	7.80	0	67	2.4e-006	1		K.SDVFDNSTTYK.Q 13368
2		13374	638.8375	1275.6604	1275.6499	8.18	0	69	7.4e-006	1		K.FISFYTAVNSK.I 13372 13373
2		13488	429.5659	1285.6758	1285.6666	7.17	0	(47)	0.0012	1		R.ANEALLDAWVGK.Q
2		13489	429.5659	1285.6758	1285.6666	7.16	1	27	0.12	1		K.DDPNNVLPFKK.G
2		13491	643.8458	1285.6771	1285.6666	8.15	0	67	1.1e-005	1		R.ANEALLDAWVGK.Q 13490
2		14083	445.9174	1334.7304	1334.7194	8.26	0	3	32	1		K.APVQKPATPDPSK.S
2		14097	446.5686	1336.6840	1336.6735	7.83	0	28	0.11	1	U	K.NLDENIGVPNPR.F
2		14255	451.5888	1351.7444	1351.7387	4.22	0	(9)	5.4	1		R.EVLQYLFEIAK.A
2		14258	676.8810	1351.7474	1351.7387	6.42	0	44	0.0015	1		R.EVLQYLFEIAK.A
2		14590	693.8719	1385.7293	1385.7231	4.51	0	44	0.0023	1		K.TETFIIPYFQK.E
2		15114	476.5987	1426.7743	1426.7708	2.51	1	33	0.026	1		K.TYFAEIDKILSK.I
2		16280	745.8665	1489.7185	1489.7062	8.24	0	84	1.5e-007	1		R.SQFALADFNANHR.K 16282
2		16284	497.5808	1489.7205	1489.7062	9.60	0	(59)	4.9e-005	1		R.SQFALADFNANHR.K 16281
2		16549	755.3796	1508.7446	1508.7333	7.48	0	53	0.00026	1		R.GWMSTLYLPNEAK.T 16550
2		16551	503.9230	1508.7473	1508.7333	9.24	0	(25)	0.14	1		R.GWMSTLYLPNEAK.T
2		16770	763.3759	1524.7373	1524.7282	5.93	0	(51)	0.00026	1		R.GWMSTLYLPNEAK.T 16769 16771 16772 16773
2		17086	774.3889	1546.7631	1546.7627	0.27	0	91	3.9e-008	1	U	K.LDLNQIEDDGIFR.R 17089 17090
2		17087	516.5958	1546.7657	1546.7627	1.90	0	(58)	6.9e-005	1	U	K.LDLNQIEDDGIFR.R
2		17279	522.2723	1563.7952	1563.7893	3.79	1	(20)	0.68	1		K.VVTIRDDAYAENAK.I
2		17281	782.9064	1563.7982	1563.7893	5.71	1	71	5.4e-006	1		K.VVTIRDDAYAENAK.I 17280
2		17780	801.4369	1600.8592	1600.8501	5.71	1	51	0.00053	1		K.SKTETFIIPYFQK.E 17779
2		17781	534.6272	1600.8598	1600.8501	6.05	1	(19)	0.87	1		K.SKTETFIIPYFQK.E
2		17965	809.4111	1616.8077	1616.7967	6.82	0	78	6.9e-007	1		R.GLNIEEAEMLEEIK.L 17967
2		17966	539.9436	1616.8090	1616.7967	7.60	0	(39)	0.0061	1		R.GLNIEEAEMLEEIK.L
2		18119	817.4028	1632.7911	1632.7916	-0.30	0	(75)	1.2e-006	1		R.GLNIEEAEMLEEIK.L 18121
2		18120	545.2726	1632.7961	1632.7916	2.75	0	(49)	0.0005	1		R.GLNIEEAEMLEEIK.L
2		18783	568.6355	1702.8847	1702.8638	12.2	1	55	0.00021	1	U	K.LDLNQIEDDGIFRR.A 18779 18780 18782
2		18823	570.2994	1707.8763	1707.8679	4.92	0	(80)	6e-007	1	U	K.LADYQNLLSAGISDTK.I 18826
2		18825	854.9475	1707.8803	1707.8679	7.29	0	121	5.5e-011	1	U	K.LADYQNLLSAGISDTK.I 18824
2		18870	857.4994	1712.9842	1712.9753	5.23	0	(20)	0.27	1		K.LVLSIPSAYSIFYLK.Q
2		18871	572.0034	1712.9884	1712.9753	7.69	0	68	4.8e-006	1		K.LVLSIPSAYSIFYLK.Q
2		19248	881.4183	1760.8220	1760.8078	8.07	0	89	3.2e-008	1		K.ASVSAWSNLDQGQENR.I 19249
2		19250	587.9487	1760.8242	1760.8078	9.32	0	(70)	2.6e-006	1		K.ASVSAWSNLDQGQENR.I
2		19443	894.4515	1786.8884	1786.8777	5.97	0	56	0.00011	1		K.EDYDVLAFYANLVQK.D
2		19444	596.6372	1786.8896	1786.8777	6.65	0	(47)	0.001	1		K.EDYDVLAFYANLVQK.D
2		19672	455.7461	1818.9551	1818.9475	4.18	2	9	9.3	1		R.YKGENPRAELESLVSK.V
2		19910	927.4576	1852.9006	1852.8955	2.75	0	59	5.4e-005	1		K.HQLDNNYTAYSSILSK.K
2		20736	486.2590	1941.0070	1940.9996	3.83	1	9	7.7	1		R.YIHELKDDPNNVLPFK.K
2		21206	672.9651	2015.8736	2015.8668	3.39	0	(84)	2.2e-008	1	U	K.NYLGTENNNSSSSSGTEQK.G
2		21207	1008.9441	2015.8736	2015.8668	3.39	0	138	1e-013	1	U	K.NYLGTENNNSSSSSGTEQK.G
2		21302	1012.4913	2022.9681	2022.9606	3.70	1	126	8.5e-012	1	U	R.LIKDDYQGAEASNQQTSR.Q
2		21303	675.3337	2022.9794	2022.9606	9.27	1	(29)	0.055	1	U	R.LIKDDYQGAEASNQQTSR.Q
2		21407	1022.0073	2042.0001	2041.9858	7.01	0	86	1.1e-007	1	U	K.ETSSQGQVPQSAFFFQVR.L 21409 21411
2		21408	681.6743	2042.0011	2041.9858	7.52	0	(61)	3.3e-005	1	U	K.ETSSQGQVPQSAFFFQVR.L 21412 21413 21414
2		21611	1032.9972	2063.9798	2063.9701	4.72	0	67	6.4e-006	1	U	K.SSNNQGIYGFSFNNQFLK.F
2		21612	689.0006	2063.9800	2063.9701	4.80	0	(55)	8.7e-005	1	U	K.SSNNQGIYGFSFNNQFLK.F
2		21639	1035.5588	2069.1031	2069.0945	4.15	2	63	2.5e-005	1		R.YIHELKDDPNNVLPFKK.G
2		21640	690.7091	2069.1053	2069.0945	5.21	2	(62)	2.9e-005	1		R.YIHELKDDPNNVLPFKK.G
2		21641	518.2839	2069.1067	2069.0945	5.85	2	(24)	0.2	1		R.YIHELKDDPNNVLPFKK.G 21643
2		21642	414.8294	2069.1105	2069.0945	7.72	2	(23)	0.25	1		R.YIHELKDDPNNVLPFKK.G
2		21743	1044.5107	2087.0069	2086.9959	5.26	0	100	3.7e-009	1	U	K.YINNNQGIEYTFDIANAK.I
2		21745	696.6786	2087.0141	2086.9959	8.71	0	(51)	0.00034	1	U	K.YINNNQGIEYTFDIANAK.I
2		21870	1056.0406	2110.0667	2110.0582	4.04	0	82	3.7e-007	1		R.AGTNDFISLSANSEPSFLIK.A
2		22046	719.3626	2155.0658	2155.0586	3.37	1	18	0.62	1		K.EDYDVLAFYANLVQKDPR.E
2		22138	726.0518	2175.1335	2175.1252	3.80	1	53	0.0003	1		K.FLKEDYDVLAFYANLVQK.D
2		22244	739.3779	2215.1120	2215.0909	9.51	1	59	6.6e-005	1	U	K.KYINNNQGIEYTFDIANAK.I
2		22394	756.3998	2266.1775	2266.1593	8.02	1	50	0.00048	1		R.RAGTNDFISLSANSEPSFLIK.A 22393
2		22437	571.5710	2282.2551	2282.2423	5.60	1	59	3.4e-005	1	U	K.LRPGIDLNKFISFYTAVNSK.I
2		22989	846.1317	2535.3731	2535.3585	5.78	0	(52)	0.00017	1		K.LVPVDQFVVNLETDLKPGQAPEK.S
2		22990	634.8511	2535.3755	2535.3585	6.70	0	63	1.3e-005	1		K.LVPVDQFVVNLETDLKPGQAPEK.S
2		23237	867.4117	2599.2134	2599.1973	6.20	1	92	1.4e-008	1	U	K.TNNGQQMGQTGSSQGFESLEPFKK.I 23238
2		23298	871.7831	2612.3274	2612.3082	7.37	1	103	1.9e-009	1	U	K.ANNLIGPEEKLDLNQIEDDGIFR.R
2		23495	923.8166	2768.4281	2768.4093	6.81	2	(44)	0.0019	1	U	K.ANNLIGPEEKLDLNQIEDDGIFRR.A 23493
2		23496	693.1158	2768.4340	2768.4093	8.94	2	47	0.00086	1	U	K.ANNLIGPEEKLDLNQIEDDGIFRR.A 23494
2		23507	927.4776	2779.4110	2779.3876	8.42	0	58	6.4e-005	1		K.LIYQLSELPGTSAQGSSGSSAQTEQIK.E
2		23749	1023.1915	3066.5526	3066.5357	5.51	1	81	3.3e-007	1	U	K.QELEALIDGDKNLASQPTSQAVSVSQEVK.T
2		23757	1028.8616	3083.5629	3083.5622	0.21	1	(62)	2.1e-005	1	U	K.QELEALIDGDKNLASQPTSQAVSVSQEVK.T
2		23792	1046.2126	3135.6161	3135.5935	7.21	1	54	0.00014	1		K.LIYQLSELPGTSAQGSSGSSAQTEQIKEVK.L
3	Q4A7M7	216487	4036	181(130)	80(60)	3.33	Putative p216 surface protein OS=Mycoplasma hyopneumoniae (strain 7448) GN=MHP7448_0496 PE=4 SV=1
3		Query	Observed	Mr(expt)	Mr(calc)	ppm	Miss	Score	Expect	Rank	Unique	Peptide
3		6556	311.1868	620.3591	620.3534	9.26	0	29	0.098	1		K.FVLDK.T
3		6783	329.7170	657.4193	657.4173	3.05	0	44	0.0052	1		K.LGLSIR.V 6784
3		6807	332.6785	332.6785	663.3424	12.7	663.3340	3	21	0	4	K.LDNFR.D
3		7327	357.7217	713.4289	713.4224	9.09	0	21	0.17	1		R.LGFHLK.E
3		7403	363.2040	724.3933	724.3908	3.49	0	21	0.15	1		R.FGVFQK.L
3		7859	386.7009	771.3872	771.3803	8.94	0	38	0.0058	1		K.SYDLFK.N 7860
3		7861	772.3945	771.3873	771.3803	9.02	0	(30)	0.036	1		K.SYDLFK.N 7858
3		8060	400.2532	400.2532	798.4918	8.39	798.4851	24	0.13	0	2	R.TVLEIPK.K
3		8252	410.7323	819.4500	819.4491	1.14	0	5	23	1		K.TPLFSQK.D
3		8391	419.2290	836.4435	836.4392	5.14	0	51	0.00042	1		K.VSELSFR.V
3		8392	837.4535	836.4463	836.4392	8.45	0	(10)	5.9	1		K.VSELSFR.V
3		8447	842.5574	841.5501	841.5459	4.99	0	(28)	0.073	1		K.IIMIKPK.Y
3		8593	429.7802	857.5459	857.5408	5.89	0	37	0.013	1		K.IIMIKPK.Y
3		9029	453.2482	904.4819	904.4767	5.81	0	42	0.0038	1		K.FNQEVIR.S
3		9162	459.7722	917.5298	917.5222	8.25	0	34	0.028	1		R.YLLGLDPK.Q
3		9541	950.5390	949.5317	949.5233	8.89	0	(3)	34	1		K.QTIHELVK.L
3		9542	475.7735	949.5324	949.5233	9.65	0	30	0.072	1		K.QTIHELVK.L
3		9624	958.5632	957.5560	957.5495	6.77	0	(11)	6.6	1		K.SQIQELIK.A
3		9626	479.7871	957.5595	957.5495	10.5	0	25	0.26	1		K.SQIQELIK.A 9625
3		9749	486.8121	971.6096	971.6055	4.24	0	47	0.00069	1		K.LFIELPIK.I
3		9816	976.5471	975.5398	975.5389	0.90	0	(38)	0.011	1		R.EGFALQALK.S
3		9817	488.7773	975.5401	975.5389	1.25	0	56	0.0002	1		R.EGFALQALK.S 9818
3		9869	491.7697	981.5249	981.5171	7.89	0	55	0.00016	1		K.FFDLEALK.A 9868
3		9973	496.7790	991.5435	991.5338	9.79	0	80	8e-007	1		K.VGADVYQLK.F
3		10168	502.2735	1002.5324	1002.5247	7.71	0	29	0.096	1		R.HTYNISLR.L 10171
3		10169	335.1852	1002.5339	1002.5247	9.21	0	(23)	0.36	1		R.HTYNISLR.L 10170
3		10248	506.8292	506.8292	1011.6438	-0.23	1011.6441	4	11	1	2	R.LSPVVKTIR.E
3		10831	531.3256	1060.6366	1060.6281	8.02	1	29	0.046	1		R.IKTPLFSQK.D
3		10916	356.5461	1066.6164	1066.6135	2.75	0	50	0.00028	1		K.LATSLAVQHK.Q
3		10940	1072.5012	1071.4939	1071.4872	6.25	0	30	0.022	1		K.NYLNEYEK.K
3		10942	536.7548	1071.4950	1071.4872	7.21	0	(29)	0.023	1		K.NYLNEYEK.K 10941
3		11148	546.2717	1090.5288	1090.5236	4.75	0	33	0.022	1		K.WSLFGYYR.Y
3		11162	546.7613	1091.5080	1091.5036	4.06	0	48	0.00038	1		K.WVEQYDPR.T 11161 11163
3		11164	1092.5181	1091.5108	1091.5036	6.59	0	(13)	1.3	1		K.WVEQYDPR.T
3		11262	367.5751	1099.7034	1099.7005	2.63	1	(24)	0.055	1		K.KLFIELPIK.I
3		11263	550.8590	1099.7035	1099.7005	2.71	1	36	0.0041	1		K.KLFIELPIK.I
3		11431	558.3113	1114.6080	1114.6023	5.15	0	59	9e-005	1		K.QDFIQALGLK.N
3		11432	1115.6162	1114.6089	1114.6023	5.98	0	(37)	0.013	1		K.QDFIQALGLK.N
3		11619	566.8239	1131.6333	1131.6288	3.95	0	(50)	0.00062	1		K.QDFIQALGLK.N
3		11807	573.7716	1145.5287	1145.5241	4.01	0	27	0.04	1		K.SSEFTDFVSK.F
3		12342	593.2980	1184.5814	1184.5713	8.47	0	56	9.3e-005	1		R.LQTADFSFEK.G
3		12414	397.5362	1189.5867	1189.5826	3.46	1	(31)	0.034	1		K.DVKELEDNTK.L
3		12415	595.8015	1189.5885	1189.5826	4.91	1	56	0.00013	1		K.DVKELEDNTK.L
3		12490	598.3008	1194.5870	1194.5782	7.40	0	48	0.00064	1		K.GWTNIHPDQK.E
3		12491	399.2034	1194.5883	1194.5782	8.46	0	(20)	0.37	1		K.GWTNIHPDQK.E
3		12556	600.8019	1199.5893	1199.5822	5.94	1	40	0.0029	1		K.NYLNEYEKK.S
3		12558	400.8714	1199.5925	1199.5822	8.56	1	(21)	0.28	1		K.NYLNEYEKK.S
3		13058	415.9183	1244.7332	1244.7241	7.30	1	(35)	0.014	1		K.IREGFALQALK.S 13059
3		13060	623.3753	1244.7361	1244.7241	9.64	1	42	0.0024	1		K.IREGFALQALK.S 13061
3		13064	623.8190	1245.6235	1245.6201	2.76	0	89	7.1e-008	1		K.LEDGNIAQSATK.F
3		13638	650.8462	1299.6778	1299.6670	8.31	0	72	3.4e-006	1		K.SSILGDQEPNIK.T 13639
3		13663	652.3550	1302.6954	1302.6819	10.3	0	54	0.00025	1		K.DEFNILNPLTK.A 13662
3		14006	664.8876	1327.7607	1327.7540	5.05	0	39	0.007	1		K.APEFGLPLFLPK.E
3		14221	675.3838	1348.7530	1348.7465	4.87	0	41	0.0046	1		K.FIYLLPLDMPK.A
3		14314	453.5871	1357.7394	1357.7354	2.95	1	39	0.0089	1		R.LKEQLFDVNPR.I
3		14497	689.3585	1376.7024	1376.6936	6.39	1	46	0.0013	1		K.LDNFRDVEIEK.A
3		14498	459.9084	1376.7034	1376.6936	7.16	1	(10)	6.3	1		K.LDNFRDVEIEK.A
3		14522	690.3395	1378.6644	1378.6616	2.05	1	97	6.9e-009	1		R.KEEELETYNPK.D
3		14566	692.8040	1383.5934	1383.5902	2.27	0	73	3.6e-007	1		R.DNNTNLSNYSDK.I
3		14567	1384.6008	1383.5936	1383.5902	2.41	0	(27)	0.015	1		R.DNNTNLSNYSDK.I
3		15243	720.3558	1438.6971	1438.6881	6.24	0	53	0.00023	1		K.YGPIGFQNGPDFK.K 15240 15241 15242 15244 15245 15246 15247
3		16793	763.9085	1525.8025	1525.7929	6.26	0	74	2.1e-006	1		K.GNLVDPFVYSFIR.N
3		16847	383.4553	1529.7922	1529.7838	5.49	1	28	0.087	1		K.KLNNDGYTLIHDK.L
3		17007	514.2424	1539.7055	1539.6913	9.18	1	17	0.36	1		K.RDNNTNLSNYSDK.I
3		17217	520.2767	1557.8084	1557.7926	10.1	1	27	0.12	1		K.YKDETFLSSIDLK.A
3		17265	782.3595	1562.7044	1562.6961	5.35	0	99	2.1e-009	1		K.IIGDENEFDQNNR.L
3		17594	792.3939	1582.7733	1582.7587	9.22	0	(69)	5.1e-006	1		R.QGNNSLDNQEAGLLK.Q 17593
3		17760	800.9064	1599.7982	1599.7852	8.10	0	87	1e-007	1		R.QGNNSLDNQEAGLLK.Q 17762
3		17761	534.2736	1599.7989	1599.7852	8.51	0	(31)	0.04	1		R.QGNNSLDNQEAGLLK.Q
3		17765	800.9139	1599.8132	1599.8045	5.42	0	103	2.8e-009	1		K.TIAFTNNAFNNVFK.E 17763 17767
3		17766	534.2803	1599.8190	1599.8045	9.03	0	(58)	8e-005	1		K.TIAFTNNAFNNVFK.E 17764
3		17769	800.9620	1599.9094	1599.9025	4.34	0	84	1.6e-007	1		R.TFVLTTNAPLPLWK.Y
3		17770	534.3111	1599.9115	1599.9025	5.63	0	(75)	1.2e-006	1		R.TFVLTTNAPLPLWK.Y
3		17816	535.6105	1603.8098	1603.8028	4.33	0	(69)	6e-006	1		K.VVIPEEMFNSGNIR.F 17818
3		17817	802.9124	1603.8103	1603.8028	4.65	0	72	3.6e-006	1		K.VVIPEEMFNSGNIR.F 17820
3		17822	802.9255	1603.8365	1603.8206	9.96	0	79	8.7e-007	1		R.LTLSNLVNNDPNYK.I 17821
3		17823	535.6201	1603.8384	1603.8206	11.1	0	(27)	0.14	1		R.LTLSNLVNNDPNYK.I
3		17824	802.9291	1603.8436	1603.8345	5.70	0	31	0.05	1		K.STIIFEEIAELDPK.V
3		17953	808.9297	1615.8448	1615.8318	8.06	0	97	1.3e-008	1		R.LVFQNDDNQIAALR.V 17952 17955 17956
3		17954	539.6227	1615.8462	1615.8318	8.92	0	(52)	0.0004	1		R.LVFQNDDNQIAALR.V 17957 17958
3		17992	540.9426	1619.8061	1619.7977	5.14	0	(61)	4.3e-005	1		K.VVIPEEMFNSGNIR.F 17993
3		17994	810.9122	1619.8099	1619.7977	7.52	0	(50)	0.00058	1		K.VVIPEEMFNSGNIR.F
3		18058	543.6204	1627.8394	1627.8246	9.12	1	26	0.12	1		R.DNLYWTYLGDKLK.V
3		18332	828.4887	1654.9627	1654.9658	-1.82	0	(20)	0.34	1		K.NIKPETFTPALIALK.R
3		18335	552.6649	1654.9729	1654.9658	4.33	0	32	0.015	1		K.NIKPETFTPALIALK.R 18333 18334
3		19549	902.4456	1802.8767	1802.8727	2.24	0	75	1.2e-006	1		K.LSLLDFNNYYDGEIK.A
3		19554	903.0208	1804.0271	1804.0182	4.94	0	63	1.2e-005	1		K.WLASIPLVIHQQMLR.L
3		19555	602.3510	1804.0310	1804.0182	7.13	0	(61)	2e-005	1		K.WLASIPLVIHQQMLR.L
3		19623	906.5441	1811.0736	1811.0669	3.71	1	(26)	0.028	1		K.NIKPETFTPALIALKR.D 19628
3		19624	604.6991	1811.0755	1811.0669	4.75	1	68	1.7e-006	1		K.NIKPETFTPALIALKR.D 19629 19630
3		19625	453.7764	1811.0766	1811.0669	5.38	1	(54)	4.2e-005	1		K.NIKPETFTPALIALKR.D 19626 19631
3		19656	909.4507	1816.8868	1816.8784	4.62	0	62	2.9e-005	1		K.YWQIYSSASPVFQNK.W
3		19678	607.6824	1820.0255	1820.0131	6.80	0	(38)	0.0052	1		K.WLASIPLVIHQQMLR.L 19677 19679
3		19786	918.9473	1835.8800	1835.8650	8.19	0	98	6e-009	1		K.DQNLSNQDQLAQFSTK.I
3		19788	612.9678	1835.8815	1835.8650	9.00	0	(62)	2.1e-005	1		K.DQNLSNQDQLAQFSTK.I
3		19836	921.0074	1840.0003	1839.9883	6.56	0	83	2.3e-007	1		K.LPENYLNLVLNQPWK.V
3		19837	614.3414	1840.0025	1839.9883	7.71	0	(33)	0.022	1		K.LPENYLNLVLNQPWK.V
3		20059	940.4977	1878.9808	1878.9662	7.78	1	(24)	0.25	1		K.FKVVIPEEMFNSGNIR.F
3		20061	627.3349	1878.9829	1878.9662	8.88	1	(42)	0.004	1		K.FKVVIPEEMFNSGNIR.F 20060
3		20183	947.0037	1891.9929	1891.9812	6.16	0	118	9.4e-011	1		R.VLSDETMSLIVNTTIEK.A
3		20184	631.6724	1891.9954	1891.9812	7.51	0	(96)	1.4e-008	1		R.VLSDETMSLIVNTTIEK.A
3		20194	632.6664	1894.9775	1894.9611	8.65	1	46	0.0015	1		K.FKVVIPEEMFNSGNIR.F
3		20289	953.4962	1904.9779	1904.9632	7.71	0	(68)	9.6e-006	1		K.AFGLLYPGVNEELEQAR.R
3		20290	636.0023	1904.9850	1904.9632	11.4	0	96	1.7e-008	1		K.AFGLLYPGVNEELEQAR.R
3		20417	955.0038	1907.9930	1907.9762	8.84	0	(51)	0.00049	1		R.VLSDETMSLIVNTTIEK.A 20416
3		20538	963.0226	1924.0307	1924.0207	5.23	0	96	1.2e-008	1		K.LIAPNITQWWPNISGSK.E 20537
3		20540	642.3513	1924.0321	1924.0207	5.96	0	(48)	0.00073	1		K.LIAPNITQWWPNISGSK.E 20539
3		20722	647.6520	1939.9341	1939.9163	9.17	1	18	0.6	1		K.YQVVISEFSPEDDKER.F
3		21049	992.9971	1983.9797	1983.9650	7.40	0	103	2.4e-009	1		R.GTGDSNDVANLNVAPWQVK.T 21050
3		21051	662.3348	1983.9827	1983.9650	8.90	0	(28)	0.075	1		R.GTGDSNDVANLNVAPWQVK.T 21052
3		22105	542.2672	2165.0397	2165.0290	4.96	1	0	37	1		K.GWTNIHPDQKEYPNPNQK.L
3		22107	723.7192	2168.1357	2168.1266	4.22	0	71	4e-006	1		K.LAILLGNQFIQYYQQNDK.E
3		22198	1099.6167	2197.2188	2197.2106	3.73	0	104	1.2e-009	1		K.NIITNQPNVITANIADVFIK.D
3		22199	733.4137	2197.2193	2197.2106	3.92	0	(93)	1.4e-008	1		K.NIITNQPNVITANIADVFIK.D
3		22208	735.0601	2202.1585	2202.1532	2.44	1	(60)	6e-005	1		R.LTLSNLVNNDPNYKIEDLK.V
3		22209	551.5483	2202.1640	2202.1532	4.93	1	(23)	0.29	1		R.LTLSNLVNNDPNYKIEDLK.V
3		22210	1102.0894	2202.1642	2202.1532	5.00	1	65	1.9e-005	1		R.LTLSNLVNNDPNYKIEDLK.V 22207
3		22227	552.7914	2207.1364	2207.1256	4.92	1	(26)	0.13	1		R.DNNTNLSNYSDKIIMIKPK.Y
3		22228	736.7207	2207.1403	2207.1256	6.66	1	28	0.08	1		R.DNNTNLSNYSDKIIMIKPK.Y
3		22543	586.0429	2340.1425	2340.1287	5.90	1	23	0.19	1		K.FHYAIGFDDNAGKFNQEVIR.S
3		22865	835.0746	2502.2019	2502.1915	4.18	0	(85)	1e-007	1		K.VTLYNSSDFITNLFVEPEGSDR.G
3		22866	1252.1097	2502.2049	2502.1915	5.39	0	159	4.3e-015	1		K.VTLYNSSDFITNLFVEPEGSDR.G
3		22987	846.0933	2535.2581	2535.2380	7.94	1	14	1.9	1		K.EEELETYNPKDEFNILNPLTK.A
3		23017	847.4778	2539.4117	2539.4010	4.22	1	35	0.008	1		K.NIITNQPNVITANIADVFIKDVK.E
3		23406	888.7908	2663.3505	2663.3330	6.58	2	68	7.7e-006	1		R.KEEELETYNPKDEFNILNPLTK.A 23404
3		23407	666.8472	2663.3596	2663.3330	9.99	2	(44)	0.0021	1		R.KEEELETYNPKDEFNILNPLTK.A 23408
3		23539	702.8989	2807.5666	2807.5446	7.85	0	19	0.21	1		K.NFNNLIIHPLSNFSAQSIKPLALTR.S
4	Q719M1	214668	3853	180(127)	81(60)	3.32	p216 OS=Mycoplasma hyopneumoniae PE=4 SV=1
4		Query	Observed	Mr(expt)	Mr(calc)	ppm	Miss	Score	Expect	Rank	Unique	Peptide
4		6556	311.1868	620.3591	620.3534	9.26	0	29	0.098	1		K.FVLDK.T
4		6783	329.7170	657.4193	657.4173	3.05	0	44	0.0052	1		K.LGLSIR.V 6784
4		6807	332.6785	332.6785	663.3424	12.7	663.3340	3	21	0	4	K.LDNFR.D
4		7327	357.7217	713.4289	713.4224	9.09	0	21	0.17	1		R.LGFHLK.E
4		7403	363.2040	724.3933	724.3908	3.49	0	21	0.15	1		R.FGVFQK.L
4		7859	386.7009	771.3872	771.3803	8.94	0	38	0.0058	1		K.SYDLFK.N 7860
4		7861	772.3945	771.3873	771.3803	9.02	0	(30)	0.036	1		K.SYDLFK.N 7858
4		8060	400.2532	400.2532	798.4918	8.39	798.4851	24	0.13	0	2	R.TVLEIPK.K
4		8252	410.7323	819.4500	819.4491	1.14	0	5	23	1		K.TPLFSQK.D
4		8391	419.2290	836.4435	836.4392	5.14	0	51	0.00042	1		K.VSELSFR.V
4		8392	837.4535	836.4463	836.4392	8.45	0	(10)	5.9	1		K.VSELSFR.V
4		8447	842.5574	841.5501	841.5459	4.99	0	(28)	0.073	1		K.IIMIKPK.Y
4		8593	429.7802	857.5459	857.5408	5.89	0	37	0.013	1		K.IIMIKPK.Y
4		9029	453.2482	904.4819	904.4767	5.81	0	42	0.0038	1		K.FNQEVIR.S
4		9162	459.7722	917.5298	917.5222	8.25	0	34	0.028	1		R.YLLGLDPK.Q
4		9541	950.5390	949.5317	949.5233	8.89	0	(3)	34	1		K.QTIHELVK.L
4		9542	475.7735	949.5324	949.5233	9.65	0	30	0.072	1		K.QTIHELVK.L
4		9624	958.5632	957.5560	957.5495	6.77	0	(11)	6.6	1		K.SQIQELIK.A
4		9626	479.7871	957.5595	957.5495	10.5	0	25	0.26	1		K.SQIQELIK.A 9625
4		9749	486.8121	971.6096	971.6055	4.24	0	47	0.00069	1		K.LFIELPIK.I
4		9816	976.5471	975.5398	975.5389	0.90	0	(38)	0.011	1		R.EGFALQALK.S
4		9817	488.7773	975.5401	975.5389	1.25	0	56	0.0002	1		R.EGFALQALK.S 9818
4		9869	491.7697	981.5249	981.5171	7.89	0	55	0.00016	1		K.FFDLEALK.A 9868
4		9973	496.7790	991.5435	991.5338	9.79	0	80	8e-007	1		K.VGADVYQLK.F
4		10168	502.2735	1002.5324	1002.5247	7.71	0	29	0.096	1		R.HTYNISLR.L 10171
4		10169	335.1852	1002.5339	1002.5247	9.21	0	(23)	0.36	1		R.HTYNISLR.L 10170
4		10248	506.8292	506.8292	1011.6438	-0.23	1011.6441	4	11	1	2	R.LSPVVKTIR.E
4		10831	531.3256	1060.6366	1060.6281	8.02	1	29	0.046	1		R.IKTPLFSQK.D
4		10916	356.5461	1066.6164	1066.6135	2.75	0	50	0.00028	1		K.LATSLAVQHK.Q
4		10940	1072.5012	1071.4939	1071.4872	6.25	0	30	0.022	1		K.NYLNEYEK.K
4		10942	536.7548	1071.4950	1071.4872	7.21	0	(29)	0.023	1		K.NYLNEYEK.K 10941
4		11148	546.2717	1090.5288	1090.5236	4.75	0	33	0.022	1		K.WSLFGYYR.Y
4		11162	546.7613	1091.5080	1091.5036	4.06	0	48	0.00038	1		K.WVEQYDPR.T 11161 11163
4		11164	1092.5181	1091.5108	1091.5036	6.59	0	(13)	1.3	1		K.WVEQYDPR.T
4		11262	367.5751	1099.7034	1099.7005	2.63	1	(24)	0.055	1		K.KLFIELPIK.I
4		11263	550.8590	1099.7035	1099.7005	2.71	1	36	0.0041	1		K.KLFIELPIK.I
4		11431	558.3113	1114.6080	1114.6023	5.15	0	59	9e-005	1		K.QDFIQALGLK.N
4		11432	1115.6162	1114.6089	1114.6023	5.98	0	(37)	0.013	1		K.QDFIQALGLK.N
4		11619	566.8239	1131.6333	1131.6288	3.95	0	(50)	0.00062	1		K.QDFIQALGLK.N
4		11807	573.7716	1145.5287	1145.5241	4.01	0	27	0.04	1		K.SSEFTDFVSK.F
4		12342	593.2980	1184.5814	1184.5713	8.47	0	56	9.3e-005	1		R.LQTADFSFEK.G
4		12414	397.5362	1189.5867	1189.5826	3.46	1	(31)	0.034	1		K.DVKELEDNTK.L
4		12415	595.8015	1189.5885	1189.5826	4.91	1	56	0.00013	1		K.DVKELEDNTK.L
4		12490	598.3008	1194.5870	1194.5782	7.40	0	48	0.00064	1		K.GWTNIHPDQK.E
4		12491	399.2034	1194.5883	1194.5782	8.46	0	(20)	0.37	1		K.GWTNIHPDQK.E
4		12556	600.8019	1199.5893	1199.5822	5.94	1	40	0.0029	1		K.NYLNEYEKK.S
4		12558	400.8714	1199.5925	1199.5822	8.56	1	(21)	0.28	1		K.NYLNEYEKK.S
4		13058	415.9183	1244.7332	1244.7241	7.30	1	(35)	0.014	1		K.IREGFALQALK.S 13059
4		13060	623.3753	1244.7361	1244.7241	9.64	1	42	0.0024	1		K.IREGFALQALK.S 13061
4		13064	623.8190	1245.6235	1245.6201	2.76	0	89	7.1e-008	1		K.LEDGNIAQSATK.F
4		13638	650.8462	1299.6778	1299.6670	8.31	0	72	3.4e-006	1		K.SSILGDQEPNIK.T 13639
4		13663	652.3550	1302.6954	1302.6819	10.3	0	54	0.00025	1		K.DEFNILNPLTK.A 13662
4		14006	664.8876	1327.7607	1327.7540	5.05	0	39	0.007	1		K.APEFGLPLFLPK.E
4		14221	675.3838	1348.7530	1348.7465	4.87	0	41	0.0046	1		K.FIYLLPLDMPK.A
4		14314	453.5871	1357.7394	1357.7354	2.95	1	39	0.0089	1		R.LKEQLFDVNPR.I
4		14497	689.3585	1376.7024	1376.6936	6.39	1	46	0.0013	1		K.LDNFRDVEIEK.A
4		14498	459.9084	1376.7034	1376.6936	7.16	1	(10)	6.3	1		K.LDNFRDVEIEK.A
4		14522	690.3395	1378.6644	1378.6616	2.05	1	97	6.9e-009	1		R.KEEELETYNPK.D
4		14566	692.8040	1383.5934	1383.5902	2.27	0	73	3.6e-007	1		R.DNNTNLSNYSDK.I
4		14567	1384.6008	1383.5936	1383.5902	2.41	0	(27)	0.015	1		R.DNNTNLSNYSDK.I
4		15243	720.3558	1438.6971	1438.6881	6.24	0	53	0.00023	1		K.YGPIGFQNGPDFK.K 15240 15241 15242 15244 15245 15246 15247
4		16793	763.9085	1525.8025	1525.7929	6.26	0	74	2.1e-006	1		K.GNLVDPFVYSFIR.N
4		16847	383.4553	1529.7922	1529.7838	5.49	1	28	0.087	1		K.KLNNDGYTLIHDK.L
4		17007	514.2424	1539.7055	1539.6913	9.18	1	17	0.36	1		K.RDNNTNLSNYSDK.I
4		17217	520.2767	1557.8084	1557.7926	10.1	1	27	0.12	1		K.YKDETFLSSIDLK.A
4		17265	782.3595	1562.7044	1562.6961	5.35	0	99	2.1e-009	1		K.IIGDENEFDQNNR.L
4		17594	792.3939	1582.7733	1582.7587	9.22	0	(69)	5.1e-006	1		K.QGNNSLDNQEAGLLK.Q 17593
4		17760	800.9064	1599.7982	1599.7852	8.10	0	87	1e-007	1		K.QGNNSLDNQEAGLLK.Q 17762
4		17761	534.2736	1599.7989	1599.7852	8.51	0	(31)	0.04	1		K.QGNNSLDNQEAGLLK.Q
4		17765	800.9139	1599.8132	1599.8045	5.42	0	103	2.8e-009	1		K.TIAFTNNAFNNVFK.E 17763 17767
4		17766	534.2803	1599.8190	1599.8045	9.03	0	(58)	8e-005	1		K.TIAFTNNAFNNVFK.E 17764
4		17769	800.9620	1599.9094	1599.9025	4.34	0	84	1.6e-007	1		R.TFVLTTNAPLPLWK.Y
4		17770	534.3111	1599.9115	1599.9025	5.63	0	(75)	1.2e-006	1		R.TFVLTTNAPLPLWK.Y
4		17816	535.6105	1603.8098	1603.8028	4.33	0	(69)	6e-006	1		K.VVIPEEMFNSGNIR.F 17818
4		17817	802.9124	1603.8103	1603.8028	4.65	0	72	3.6e-006	1		K.VVIPEEMFNSGNIR.F 17820
4		17822	802.9255	1603.8365	1603.8206	9.96	0	79	8.7e-007	1		R.LTLSNLVNNDPNYK.I 17821
4		17823	535.6201	1603.8384	1603.8206	11.1	0	(27)	0.14	1		R.LTLSNLVNNDPNYK.I
4		17824	802.9291	1603.8436	1603.8345	5.70	0	31	0.05	1		K.STIIFEEIAELDPK.V
4		17953	808.9297	1615.8448	1615.8318	8.06	0	97	1.3e-008	1		R.LVFQNDDNQIAALR.V 17952 17955 17956
4		17954	539.6227	1615.8462	1615.8318	8.92	0	(52)	0.0004	1		R.LVFQNDDNQIAALR.V 17957 17958
4		17992	540.9426	1619.8061	1619.7977	5.14	0	(61)	4.3e-005	1		K.VVIPEEMFNSGNIR.F 17993
4		17994	810.9122	1619.8099	1619.7977	7.52	0	(50)	0.00058	1		K.VVIPEEMFNSGNIR.F
4		18058	543.6204	1627.8394	1627.8246	9.12	1	26	0.12	1		R.DNLYWTYLGDKLK.V
4		18332	828.4887	1654.9627	1654.9658	-1.82	0	(20)	0.34	1		K.NIKPETFTPALIALK.R
4		18335	552.6649	1654.9729	1654.9658	4.33	0	32	0.015	1		K.NIKPETFTPALIALK.R 18333 18334
4		19549	902.4456	1802.8767	1802.8727	2.24	0	75	1.2e-006	1		K.LSLLDFNNYYDGEIK.A
4		19554	903.0208	1804.0271	1804.0182	4.94	0	63	1.2e-005	1		K.WLASIPLVIHQQMLR.L
4		19555	602.3510	1804.0310	1804.0182	7.13	0	(61)	2e-005	1		K.WLASIPLVIHQQMLR.L
4		19623	906.5441	1811.0736	1811.0669	3.71	1	(26)	0.028	1		K.NIKPETFTPALIALKR.D 19628
4		19624	604.6991	1811.0755	1811.0669	4.75	1	68	1.7e-006	1		K.NIKPETFTPALIALKR.D 19629 19630
4		19625	453.7764	1811.0766	1811.0669	5.38	1	(54)	4.2e-005	1		K.NIKPETFTPALIALKR.D 19626 19631
4		19656	909.4507	1816.8868	1816.8784	4.62	0	62	2.9e-005	1		K.YWQIYSSASPVFQNK.W
4		19678	607.6824	1820.0255	1820.0131	6.80	0	(38)	0.0052	1		K.WLASIPLVIHQQMLR.L 19677 19679
4		19786	918.9473	1835.8800	1835.8650	8.19	0	98	6e-009	1		K.DQNLSNQDQLAQFSTK.I
4		19788	612.9678	1835.8815	1835.8650	9.00	0	(62)	2.1e-005	1		K.DQNLSNQDQLAQFSTK.I
4		19836	921.0074	1840.0003	1839.9883	6.56	0	83	2.3e-007	1		K.LPENYLNLVLNQPWK.V
4		19837	614.3414	1840.0025	1839.9883	7.71	0	(33)	0.022	1		K.LPENYLNLVLNQPWK.V
4		20059	940.4977	1878.9808	1878.9662	7.78	1	(24)	0.25	1		K.FKVVIPEEMFNSGNIR.F
4		20061	627.3349	1878.9829	1878.9662	8.88	1	(42)	0.004	1		K.FKVVIPEEMFNSGNIR.F 20060
4		20183	947.0037	1891.9929	1891.9812	6.16	0	118	9.4e-011	1		R.VLSDETMSLIVNTTIEK.A
4		20184	631.6724	1891.9954	1891.9812	7.51	0	(96)	1.4e-008	1		R.VLSDETMSLIVNTTIEK.A
4		20194	632.6664	1894.9775	1894.9611	8.65	1	46	0.0015	1		K.FKVVIPEEMFNSGNIR.F
4		20289	953.4962	1904.9779	1904.9632	7.71	0	(68)	9.6e-006	1		K.AFGLLYPGVNEELEQAR.R
4		20290	636.0023	1904.9850	1904.9632	11.4	0	96	1.7e-008	1		K.AFGLLYPGVNEELEQAR.R
4		20417	955.0038	1907.9930	1907.9762	8.84	0	(51)	0.00049	1		R.VLSDETMSLIVNTTIEK.A 20416
4		20722	647.6520	1939.9341	1939.9163	9.17	1	18	0.6	1		K.YQVVISEFSPEDDKER.F
4		21049	992.9971	1983.9797	1983.9650	7.40	0	103	2.4e-009	1		R.GTGDSNDVANLNVAPWQVK.T 21050
4		21051	662.3348	1983.9827	1983.9650	8.90	0	(28)	0.075	1		R.GTGDSNDVANLNVAPWQVK.T 21052
4		22105	542.2672	2165.0397	2165.0290	4.96	1	0	37	1		K.GWTNIHPDQKEYPNPNQK.L
4		22107	723.7192	2168.1357	2168.1266	4.22	0	71	4e-006	1	U	K.LAIILGNQFIQYYQQNDK.E
4		22118	543.7933	2171.1442	2171.1263	8.27	1	30	0.05	1		K.KPVIPQISSSPEKDWFEGK.L
4		22119	724.7223	2171.1450	2171.1263	8.65	1	(6)	14	1		K.KPVIPQISSSPEKDWFEGK.L
4		22198	1099.6167	2197.2188	2197.2106	3.73	0	104	1.2e-009	1		K.NIITNQPNVITANIADVFIK.D
4		22199	733.4137	2197.2193	2197.2106	3.92	0	(93)	1.4e-008	1		K.NIITNQPNVITANIADVFIK.D
4		22208	735.0601	2202.1585	2202.1532	2.44	1	(60)	6e-005	1		R.LTLSNLVNNDPNYKIEDLK.V
4		22209	551.5483	2202.1640	2202.1532	4.93	1	(23)	0.29	1		R.LTLSNLVNNDPNYKIEDLK.V
4		22210	1102.0894	2202.1642	2202.1532	5.00	1	65	1.9e-005	1		R.LTLSNLVNNDPNYKIEDLK.V 22207
4		22227	552.7914	2207.1364	2207.1256	4.92	1	(26)	0.13	1		R.DNNTNLSNYSDKIIMIKPK.Y
4		22228	736.7207	2207.1403	2207.1256	6.66	1	28	0.08	1		R.DNNTNLSNYSDKIIMIKPK.Y
4		22543	586.0429	2340.1425	2340.1287	5.90	1	23	0.19	1		K.FHYAIGFDDNAGKFNQEVIR.S
4		22639	604.0898	2412.3303	2412.3053	10.4	2	16	0.56	1		K.LKKPVIPQISSSPEKDWFEGK.L
4		22865	835.0746	2502.2019	2502.1915	4.18	0	(85)	1e-007	1		K.VTLYNSSDFITNLFVEPEGSDR.G
4		22866	1252.1097	2502.2049	2502.1915	5.39	0	159	4.3e-015	1		K.VTLYNSSDFITNLFVEPEGSDR.G
4		22987	846.0933	2535.2581	2535.2380	7.94	1	14	1.9	1		K.EEELETYNPKDEFNILNPLTK.A
4		23017	847.4778	2539.4117	2539.4010	4.22	1	35	0.008	1		K.NIITNQPNVITANIADVFIKDVK.E
4		23406	888.7908	2663.3505	2663.3330	6.58	2	68	7.7e-006	1		R.KEEELETYNPKDEFNILNPLTK.A 23404
4		23407	666.8472	2663.3596	2663.3330	9.99	2	(44)	0.0021	1		R.KEEELETYNPKDEFNILNPLTK.A 23408
4		23539	702.8989	2807.5666	2807.5446	7.85	0	19	0.21	1		K.NFNNLIIHPLSNFSAQSIKPLALTR.S
5	Q4FE21	147533	2507	155(107)	56(48)	5.02	p146 adhesin like-protein OS=Mycoplasma hyopneumoniae GN=p146 PE=4 SV=1
5		Query	Observed	Mr(expt)	Mr(calc)	ppm	Miss	Score	Expect	Rank	Unique	Peptide
5		6087	587.3900	587.3900	586.3827	4.14	586.3802	4	25	0	8	K.VVTIR.D
5		7606	746.4582	745.4509	745.4487	3.03	0	(15)	1.7	1		K.IPFLTR.V
5		7610	373.7340	745.4535	745.4487	6.54	0	33	0.029	1		K.IPFLTR.V 7607 7608
5		7797	765.3956	764.3884	764.3817	8.71	0	33	0.022	1		K.DISQFR.S 7800
5		7799	383.2019	764.3892	764.3817	9.88	0	(28)	0.073	1		K.DISQFR.S 7798
5		8195	816.4321	815.4249	815.4178	8.71	0	(21)	0.34	1		K.QNFPSLK.D 8193
5		8196	408.7198	815.4250	815.4178	8.92	0	34	0.017	1		K.QNFPSLK.D 8194
5		8364	833.4565	832.4493	832.4443	5.98	0	(28)	0.099	1		K.QNFPSLK.D 8366
5		8365	417.2325	832.4505	832.4443	7.42	0	(33)	0.031	1		K.QNFPSLK.D 8363 8367
5		8511	425.7215	849.4285	849.4272	1.50	0	35	0.017	1		K.LTYYYK.I 8513
5		8512	850.4367	849.4294	849.4272	2.59	0	(34)	0.021	1		K.LTYYYK.I
5		8515	425.7391	849.4636	849.4596	4.68	0	41	0.0081	1		K.LQLSDFK.V
5		8516	850.4712	849.4639	849.4596	5.08	0	(46)	0.0025	1		K.IFSELNK.I
5		8518	425.7404	849.4662	849.4596	7.81	0	55	0.00033	1		K.IFSELNK.I 8517 8519
5		8852	444.2661	886.5175	886.5124	5.85	0	(36)	0.024	1		K.SQIEAIVK.K
5		8853	887.5253	886.5181	886.5124	6.42	0	36	0.024	1		K.SQIEAIVK.K 8856 8857
5		9273	464.2987	926.5828	926.5801	2.96	0	48	0.00047	1		K.IGIDLGVLK.K 9272
5		9274	927.5914	926.5841	926.5801	4.35	0	(19)	0.38	1		K.IGIDLGVLK.K
5		9809	488.2736	974.5327	974.5284	4.46	0	37	0.018	1		R.AELESLVSK.V 9808
5		9810	975.5401	974.5328	974.5284	4.54	0	(35)	0.025	1		R.AELESLVSK.V
5		9833	978.5694	977.5621	977.5546	7.73	1	55	0.00022	1		R.KLQLSDFK.V
5		9834	326.8615	977.5626	977.5546	8.23	1	(24)	0.27	1		R.KLQLSDFK.V
5		9835	489.7889	977.5632	977.5546	8.84	1	(51)	0.00052	1		R.KLQLSDFK.V
5		9905	986.4876	985.4803	985.4756	4.70	0	45	0.00097	1		K.TYFAEIDK.I
5		9906	493.7483	985.4820	985.4756	6.41	0	(42)	0.002	1		K.TYFAEIDK.I
5		9989	993.5319	992.5246	992.5179	6.78	0	52	0.00047	1		K.ALLFDETGK.S
5		9990	497.2697	992.5249	992.5179	7.13	0	(40)	0.0075	1		K.ALLFDETGK.S
5		10044	998.5373	997.5301	997.5233	6.81	0	(8)	6.9	1		K.IFDFSITR.R
5		10045	499.7724	997.5302	997.5233	6.98	0	59	4.9e-005	1		K.IFDFSITR.R 10042
5		10278	339.2108	1014.6107	1014.6073	3.36	1	(25)	0.2	1		K.SQIEAIVKK.Y
5		10279	508.3128	1014.6111	1014.6073	3.70	1	40	0.0068	1		K.SQIEAIVKK.Y
5		10572	347.5200	1039.5381	1039.5338	4.15	1	13	2.5	1		R.DFLKEFNK.T
5		10744	1053.6338	1052.6265	1052.6230	3.37	0	37	0.0039	1		K.IQPLDLNIK.V 10748
5		10746	527.3207	1052.6269	1052.6230	3.76	0	(36)	0.0054	1		K.IQPLDLNIK.V 10745 10747
5		10775	528.3477	1054.6808	1054.6750	5.45	1	57	3e-005	1		K.IGIDLGVLKK.Y 10773 10777
5		10776	352.5676	1054.6811	1054.6750	5.73	1	(37)	0.003	1		K.IGIDLGVLKK.Y 10774
5		10910	1067.5421	1066.5348	1066.5294	5.05	0	(31)	0.037	1		K.INSEYLSNK.I
5		10911	534.2752	1066.5359	1066.5294	6.02	0	58	6.8e-005	1		K.INSEYLSNK.I 10912
5		11071	542.7858	1083.5571	1083.5560	1.02	0	(36)	0.012	1		K.ANNLIGPEEK.L 11073
5		11072	1084.5659	1083.5586	1083.5560	2.44	0	50	0.00043	1		K.ANNLIGPEEK.L
5		11101	544.2884	1086.5622	1086.5597	2.32	0	60	5.5e-005	1		K.IISSEFTYK.Y 11102
5		11103	1087.5720	1086.5647	1086.5597	4.63	0	(37)	0.011	1		K.IISSEFTYK.Y 11099
5		11140	545.8339	1089.6532	1089.6434	8.98	0	57	8e-005	1		K.LPTLTAFISK.Q 11137 11138 11139 11141
5		11419	557.7965	1113.5783	1113.5706	6.96	1	48	0.00066	1		K.KTYFAEIDK.I
5		11494	1121.5537	1120.5464	1120.5400	5.71	0	47	0.00097	1		R.VEDFAADINK.S 11496
5		11497	561.2820	1120.5494	1120.5400	8.36	0	(41)	0.0035	1		R.VEDFAADINK.S 11495
5		11914	577.8076	1153.6007	1153.5880	11.0	0	50	0.00044	1		K.NQTFTLQFR.A 11913
5		12095	1164.6663	1163.6590	1163.6550	3.42	0	(58)	8.2e-005	1		K.LYLASSNIGVK.E
5		12097	388.8943	1163.6610	1163.6550	5.19	0	(46)	0.0013	1		K.LYLASSNIGVK.E
5		12098	582.8383	1163.6621	1163.6550	6.09	0	66	1.3e-005	1		K.LYLASSNIGVK.E 12094 12096
5		12738	405.8941	1214.6606	1214.6547	4.86	1	(28)	0.12	1		K.KIISSEFTYK.Y
5		12740	608.3394	1214.6642	1214.6547	7.83	1	40	0.0066	1		K.KIISSEFTYK.Y
5		12784	407.5524	1219.6355	1219.6309	3.72	0	(46)	0.0014	1		K.SFQTNIQNLR.E
5		12785	610.8250	1219.6355	1219.6309	3.73	0	54	0.00025	1		K.SFQTNIQNLR.E
5		12898	615.8190	1229.6234	1229.6139	7.70	0	44	0.0021	1		K.QELEALIDGDK.N
5		13369	1276.5780	1275.5707	1275.5619	6.90	0	(28)	0.02	1		K.SDVFDNSTTYK.Q
5		13370	638.7932	1275.5719	1275.5619	7.80	0	67	2.4e-006	1		K.SDVFDNSTTYK.Q 13368
5		13374	638.8375	1275.6604	1275.6499	8.18	0	69	7.4e-006	1		K.FISFYTAVNSK.I 13372 13373
5		13488	429.5659	1285.6758	1285.6666	7.17	0	(47)	0.0012	1		R.ANEALLDAWVGK.Q
5		13489	429.5659	1285.6758	1285.6666	7.16	1	27	0.12	1		K.DDPNNVLPFKK.G
5		13491	643.8458	1285.6771	1285.6666	8.15	0	67	1.1e-005	1		R.ANEALLDAWVGK.Q 13490
5		14083	445.9174	1334.7304	1334.7194	8.26	0	3	32	1		K.APVQKPATPDPSK.S
5		14255	451.5888	1351.7444	1351.7387	4.22	0	(9)	5.4	1		R.EVLQYLFEIAK.A
5		14258	676.8810	1351.7474	1351.7387	6.42	0	44	0.0015	1		R.EVLQYLFEIAK.A
5		14590	693.8719	1385.7293	1385.7231	4.51	0	44	0.0023	1		K.TETFIIPYFQK.E
5		15114	476.5987	1426.7743	1426.7708	2.51	1	33	0.026	1		K.TYFAEIDKILSK.I
5		16280	745.8665	1489.7185	1489.7062	8.24	0	84	1.5e-007	1		R.SQFALADFNANHR.K 16282
5		16284	497.5808	1489.7205	1489.7062	9.60	0	(59)	4.9e-005	1		R.SQFALADFNANHR.K 16281
5		16549	755.3796	1508.7446	1508.7333	7.48	0	53	0.00026	1		R.GWMSTLYLPNEAK.T 16550
5		16551	503.9230	1508.7473	1508.7333	9.24	0	(25)	0.14	1		R.GWMSTLYLPNEAK.T
5		16770	763.3759	1524.7373	1524.7282	5.93	0	(51)	0.00026	1		R.GWMSTLYLPNEAK.T 16769 16771 16772 16773
5		17279	522.2723	1563.7952	1563.7893	3.79	1	(20)	0.68	1		K.VVTIRDDAYAENAK.I
5		17281	782.9064	1563.7982	1563.7893	5.71	1	71	5.4e-006	1		K.VVTIRDDAYAENAK.I 17280
5		17780	801.4369	1600.8592	1600.8501	5.71	1	51	0.00053	1		K.SKTETFIIPYFQK.E 17779
5		17781	534.6272	1600.8598	1600.8501	6.05	1	(19)	0.87	1		K.SKTETFIIPYFQK.E
5		17965	809.4111	1616.8077	1616.7967	6.82	0	78	6.9e-007	1		R.GLNIEEAEMLEEIK.L 17967
5		17966	539.9436	1616.8090	1616.7967	7.60	0	(39)	0.0061	1		R.GLNIEEAEMLEEIK.L
5		18119	817.4028	1632.7911	1632.7916	-0.30	0	(75)	1.2e-006	1		R.GLNIEEAEMLEEIK.L 18121
5		18120	545.2726	1632.7961	1632.7916	2.75	0	(49)	0.0005	1		R.GLNIEEAEMLEEIK.L
5		18870	857.4994	1712.9842	1712.9753	5.23	0	(20)	0.27	1		K.LVLSIPSAYSIFYLK.Q
5		18871	572.0034	1712.9884	1712.9753	7.69	0	68	4.8e-006	1		K.LVLSIPSAYSIFYLK.Q
5		19248	881.4183	1760.8220	1760.8078	8.07	0	89	3.2e-008	1		K.ASVSAWSNLDQGQENR.I 19249
5		19250	587.9487	1760.8242	1760.8078	9.32	0	(70)	2.6e-006	1		K.ASVSAWSNLDQGQENR.I
5		19443	894.4515	1786.8884	1786.8777	5.97	0	56	0.00011	1		K.EDYDVLAFYANLVQK.D
5		19444	596.6372	1786.8896	1786.8777	6.65	0	(47)	0.001	1		K.EDYDVLAFYANLVQK.D
5		19672	455.7461	1818.9551	1818.9475	4.18	2	9	9.3	1		R.YKGENPRAELESLVSK.V
5		19910	927.4576	1852.9006	1852.8955	2.75	0	59	5.4e-005	1		K.HQLDNNYTAYSSILSK.K
5		20736	486.2590	1941.0070	1940.9996	3.83	1	9	7.7	1		R.YIHELKDDPNNVLPFK.K
5		21639	1035.5588	2069.1031	2069.0945	4.15	2	63	2.5e-005	1		R.YIHELKDDPNNVLPFKK.G
5		21640	690.7091	2069.1053	2069.0945	5.21	2	(62)	2.9e-005	1		R.YIHELKDDPNNVLPFKK.G
5		21641	518.2839	2069.1067	2069.0945	5.85	2	(24)	0.2	1		R.YIHELKDDPNNVLPFKK.G 21643
5		21642	414.8294	2069.1105	2069.0945	7.72	2	(23)	0.25	1		R.YIHELKDDPNNVLPFKK.G
5		21870	1056.0406	2110.0667	2110.0582	4.04	0	82	3.7e-007	1		R.AGTNDFISLSANSEPSFLIK.A
5		22046	719.3626	2155.0658	2155.0586	3.37	1	18	0.62	1		K.EDYDVLAFYANLVQKDPR.E
5		22138	726.0518	2175.1335	2175.1252	3.80	1	53	0.0003	1		K.FLKEDYDVLAFYANLVQK.D
5		22394	756.3998	2266.1775	2266.1593	8.02	1	50	0.00048	1		R.RAGTNDFISLSANSEPSFLIK.A 22393
5		22989	846.1317	2535.3731	2535.3585	5.78	0	(52)	0.00017	1		K.LVPVDQFVVNLETDLKPGQAPEK.S
5		22990	634.8511	2535.3755	2535.3585	6.70	0	63	1.3e-005	1		K.LVPVDQFVVNLETDLKPGQAPEK.S
5		23538	936.8075	2807.4007	2807.4189	-6.48	0	0	42	1	U	K.LVYQLSELPGTSIQGSSGSSAQTEQIK.E
5		23749	1023.1915	1023.1915	3066.5526	5.51	3066.5357	45	0.0011	1	2	K.QELEALIDGDKNLASQPASQTVSVSQEVK.T
5		23757	1028.8616	1028.8616	3083.5629	0.21	3083.5622	(41)	0.003	1	2	K.QELEALIDGDKNLASQPASQTVSVSQEVK.T
6	Q49539	65535	2429	101(72)	35(28)	12.39	Chaperone protein DnaK OS=Mycoplasma hyopneumoniae (strain 232) GN=dnaK PE=3 SV=1
6		Query	Observed	Mr(expt)	Mr(calc)	ppm	Miss	Score	Expect	Rank	Unique	Peptide
6		7383	360.7395	719.4645	719.4581	8.87	0	43	0.0013	1		K.ILAYLK.E 7382
6		7570	741.4200	740.4128	740.4068	7.99	0	18	0.32	1		K.QIQELK.D
6		8672	435.7544	869.4942	869.4858	9.61	1	31	0.016	1		K.QKELLEK.Q
6		8807	883.5641	882.5568	882.5538	3.38	0	(23)	0.049	1		R.KPIVDALK.Q
6		8808	442.2861	882.5576	882.5538	4.32	0	51	6.6e-005	1		R.KPIVDALK.Q 8809
6		8829	443.2646	884.5146	884.5080	7.48	0	47	0.0006	1		K.IAGLQVER.I
6		8830	885.5220	884.5147	884.5080	7.62	0	(20)	0.28	1		K.IAGLQVER.I
6		9520	949.5405	948.5332	948.5280	5.43	0	24	0.3	1		R.TTPSVVAFK.N
6		9596	956.5045	955.4972	955.4909	6.55	0	(15)	1.2	1		K.MTAHLIDR.T
6		9597	319.5065	955.4977	955.4909	7.07	0	(51)	0.00026	1		K.MTAHLIDR.T
6		9598	478.7563	955.4981	955.4909	7.50	0	58	5e-005	1		K.MTAHLIDR.T 9599
6		9738	324.8383	971.4931	971.4858	7.51	0	(38)	0.0057	1		K.MTAHLIDR.T
6		9739	486.7540	971.4934	971.4858	7.77	0	(44)	0.0014	1		K.MTAHLIDR.T
6		10237	506.7375	1011.4604	1011.4549	5.38	0	25	0.08	1	U	K.EVYDFDPK.S
6		10238	1012.4677	1011.4604	1011.4549	5.45	0	(13)	1.2	1	U	K.EVYDFDPK.S
6		11313	553.3268	1104.6391	1104.6292	9.03	1	34	0.02	1		K.RTTPSVVAFK.N
6		11314	369.2204	1104.6393	1104.6292	9.17	1	(34)	0.024	1		K.RTTPSVVAFK.N
6		11421	1114.6157	1113.6084	1113.6030	4.93	0	20	0.52	1		R.AEGLINQLEK.S
6		11462	560.2612	1118.5079	1118.5026	4.76	0	11	1.4	1		K.MIQEAEENR.E
6		11728	380.9099	1139.7077	1139.7026	4.48	1	42	0.001	1		R.TRKPIVDALK.Q 11729
6		11730	570.8614	1139.7083	1139.7026	5.02	1	(14)	0.68	1		R.TRKPIVDALK.Q
6		11979	1159.5604	1158.5531	1158.5517	1.29	0	58	4.9e-005	1		K.NNEEIVGDAAK.R
6		11980	580.2852	1158.5558	1158.5517	3.55	0	(58)	5e-005	1		K.NNEEIVGDAAK.R
6		12204	392.2159	1173.6260	1173.6142	10.1	0	(35)	0.025	1	U	R.FNLSGIEAAPR.G
6		12206	587.8206	1173.6266	1173.6142	10.5	0	91	5.8e-008	1	U	R.FNLSGIEAAPR.G 12205
6		12267	393.8680	1178.5822	1178.5819	0.27	0	(24)	0.23	1		R.DYKPEEISAK.I
6		12268	590.2991	1178.5836	1178.5819	1.45	0	28	0.08	1		R.DYKPEEISAK.I
6		12837	613.3481	1224.6816	1224.6714	8.36	0	49	0.00044	1		K.NGPINVELELK.R
6		12870	409.9175	1226.7307	1226.7234	5.95	1	17	0.75	1		K.QIQELKDLLK.E
6		13179	418.5548	1252.6427	1252.6339	6.99	1	(20)	0.52	1	U	K.IKEVYDFDPK.S 13181
6		13180	627.3289	1252.6433	1252.6339	7.46	1	42	0.0027	1	U	K.IKEVYDFDPK.S 13182
6		13839	439.2266	1314.6580	1314.6528	4.01	1	(66)	1.1e-005	1		K.NNEEIVGDAAKR.Q
6		13840	658.3367	1314.6588	1314.6528	4.59	1	77	1.1e-006	1		K.NNEEIVGDAAKR.Q
6		14022	665.8465	1329.6784	1329.6776	0.64	1	43	0.003	1		K.SITDQGEKIDPK.Q
6		14372	682.8327	1363.6508	1363.6467	3.07	0	68	5.3e-006	1		K.NTSTLSEEEINK.M 14373
6		14544	461.2681	1380.7825	1380.7725	7.24	1	(45)	0.0013	1		K.NGPINVELELKR.S
6		14545	691.3986	1380.7827	1380.7725	7.40	1	50	0.00044	1		K.NGPINVELELKR.S
6		14700	698.8756	1395.7367	1395.7245	8.69	0	(62)	3.4e-005	1		R.QLETNPEAIASIK.R 14699
6		14888	707.3859	1412.7573	1412.7511	4.42	0	66	1.1e-005	1		R.QLETNPEAIASIK.R 14887 14889
6		15522	482.9297	1445.7673	1445.7613	4.17	2	43	0.0032	1	U	K.DLLKEDKTDELK.L
6		15523	362.4492	1445.7677	1445.7613	4.39	2	(43)	0.0033	1	U	K.DLLKEDKTDELK.L
6		15524	723.8915	1445.7684	1445.7613	4.91	2	(26)	0.16	1	U	K.DLLKEDKTDELK.L
6		16909	767.8520	1533.6895	1533.6794	6.59	1	83	7.3e-008	1	U	K.ADDSNTIDAEIKQD.- 16908
6		17141	776.9265	1551.8383	1551.8256	8.19	1	71	3.9e-006	1		R.QLETNPEAIASIKR.L 17140
6		17283	782.9136	1563.8127	1563.8045	5.24	0	51	0.00048	1		K.AVITVPAYFDNAQR.E 17282 17285
6		17284	522.2786	1563.8139	1563.8045	5.96	0	(49)	0.00087	1		K.AVITVPAYFDNAQR.E 17286
6		17378	785.4366	1568.8586	1568.8522	4.10	1	(32)	0.03	1		R.QLETNPEAIASIKR.L 17379
6		17745	533.6088	1597.8047	1597.7956	5.67	0	76	1.3e-006	1	U	R.MPAVQSMIEHTLNK.K 17742 17743 17744 17746 17747
6		17917	538.9402	1613.7989	1613.7905	5.20	0	(37)	0.0096	1	U	R.MPAVQSMIEHTLNK.K
6		17918	538.9415	1613.8026	1613.7905	7.47	0	(14)	1.8	1	U	R.MPAVQSMIEHTLNK.K
6		18079	544.2720	1629.7943	1629.7854	5.41	0	(44)	0.0018	1	U	R.MPAVQSMIEHTLNK.K 18078 18080
6		18081	815.9067	1629.7989	1629.7854	8.27	0	(13)	2	1	U	R.MPAVQSMIEHTLNK.K
6		18231	822.4535	1642.8924	1642.8930	-0.34	0	100	7.2e-009	1		R.IINEPTAAALAFGLDK.T 18232 18234
6		18235	548.6436	1642.9090	1642.8930	9.76	0	(87)	1.3e-007	1		R.IINEPTAAALAFGLDK.T 18233
6		19366	887.4706	1772.9266	1772.9156	6.21	0	151	5.1e-014	1		K.IEASDLDEVLLVGGSTR.M 19365
6		19368	591.9833	1772.9280	1772.9156	7.00	0	(61)	4.5e-005	1		K.IEASDLDEVLLVGGSTR.M 19367
6		20035	625.6490	1873.9251	1873.9203	2.58	2	(23)	0.23	1	U	K.MIQEAEENREADALKK.D
6		20036	469.4888	1873.9260	1873.9203	3.03	2	(18)	0.89	1	U	K.MIQEAEENREADALKK.D
6		20037	937.9705	1873.9265	1873.9203	3.30	2	41	0.0042	1	U	K.MIQEAEENREADALKK.D
6		20167	630.9805	1889.9196	1889.9152	2.31	2	(23)	0.23	1	U	K.MIQEAEENREADALKK.D 20170
6		20171	473.4894	1889.9284	1889.9152	6.98	2	(21)	0.45	1	U	K.MIQEAEENREADALKK.D
6		21148	1001.5455	2001.0764	2001.0782	-0.91	1	97	1e-008	1		R.IINEPTAAALAFGLDKTEK.E
6		21149	668.0349	2001.0829	2001.0782	2.34	1	(77)	8.9e-007	1		R.IINEPTAAALAFGLDKTEK.E 21150
6		21768	1046.5636	2091.1126	2091.1034	4.41	0	121	4.3e-011	1		K.INLSNQSVSTVSLPFLGMGK.N
6		21769	698.0451	2091.1135	2091.1034	4.81	0	(56)	0.00013	1		K.INLSNQSVSTVSLPFLGMGK.N
6		21844	1054.5610	2107.1075	2107.0983	4.36	0	(96)	1.4e-008	1		K.INLSNQSVSTVSLPFLGMGK.N
6		21845	703.3768	2107.1087	2107.0983	4.90	0	(33)	0.028	1		K.INLSNQSVSTVSLPFLGMGK.N
6		23543	940.7869	2819.3388	2819.3209	6.33	0	39	0.0037	1	U	K.LDQIEAAAQSFAQATAQQANTSESDPK.A
6		23739	1021.1815	3060.5227	3060.4999	7.45	1	109	5.8e-010	1	U	K.LKLDQIEAAAQSFAQATAQQANTSESDPK.A
6		23740	766.1386	3060.5251	3060.4999	8.22	1	(3)	23	1	U	K.LKLDQIEAAAQSFAQATAQQANTSESDPK.A
7	E4QS80	77417	2388	96(74)	32(29)	9.67	Elongation factor G OS=Mycoplasma hyopneumoniae (strain 168) GN=fusA PE=3 SV=2
7		Query	Observed	Mr(expt)	Mr(calc)	ppm	Miss	Score	Expect	Rank	Unique	Peptide
7		7786	382.7214	763.4283	763.4228	7.12	0	42	0.0061	1		K.TFVLER.M 7785 7791
7		7788	764.4359	763.4286	763.4228	7.59	0	(20)	0.94	1		K.TFVLER.M
7		7803	383.2300	764.4454	764.4432	2.84	0	(31)	0.033	1		R.VYSGVLK.K
7		7804	765.4534	764.4461	764.4432	3.74	0	35	0.015	1		R.VYSGVLK.K
7		8189	408.2440	814.4734	814.4701	3.98	0	34	0.021	1		R.ILFHTGK.I
7		8190	815.4816	814.4744	814.4701	5.19	0	(3)	29	3		R.ILFHTGK.I
7		8620	863.4428	862.4355	862.4297	6.76	0	(15)	1.1	1		R.EFNVQAR.V
7		8621	432.2251	862.4357	862.4297	6.96	0	32	0.024	1		R.EFNVQAR.V
7		8855	444.2667	886.5188	886.5124	7.21	0	(30)	0.11	1		K.NISDVIVK.Q
7		8857	887.5267	886.5194	886.5124	7.92	0	32	0.056	1		K.NISDVIVK.Q 8856
7		8868	445.2164	888.4183	888.4189	-0.61	0	52	0.00014	1		R.EEIDEVR.T
7		9706	969.5642	968.5569	968.5542	2.75	0	9	3.5	3	U	K.EILPEQLK.A
7		10015	498.7735	995.5324	995.5287	3.72	0	34	0.024	1		K.GTYIINSTK.G
7		10016	996.5399	995.5326	995.5287	3.91	0	(29)	0.082	1		K.GTYIINSTK.G
7		10308	509.7558	1017.4970	1017.4880	8.93	0	(44)	0.0019	1		R.QATNYSVPR.I
7		10516	517.2952	1032.5758	1032.5716	4.03	0	50	0.00063	1		R.VGKPQVSYR.E
7		10517	345.2007	1032.5802	1032.5716	8.32	0	(41)	0.0035	1		R.VGKPQVSYR.E
7		10520	1034.5170	1033.5097	1033.5080	1.63	0	(41)	0.0034	1		K.LANEDPTFK.T
7		10521	517.7633	1033.5121	1033.5080	3.93	0	78	6.3e-007	1		K.LANEDPTFK.T
7		10534	518.2663	1034.5180	1034.5145	3.43	0	52	0.0003	1		R.QATNYSVPR.I
7		10997	539.3054	1076.5962	1076.5866	8.87	0	90	6.7e-008	1		R.TGDIGAFVGLK.D 10994 10995
7		11105	363.1959	1086.5658	1086.5611	4.40	0	(32)	0.033	1		R.GQYGHVWIK.F
7		11106	544.2906	1086.5666	1086.5611	5.12	0	47	0.0011	1		R.GQYGHVWIK.F 11104
7		13001	413.8913	1238.6521	1238.6441	6.42	0	(44)	0.0021	1		R.NIGIMAHIDAGK.T 13003
7		13004	620.3350	1238.6554	1238.6441	9.08	0	65	1.6e-005	1		R.NIGIMAHIDAGK.T 13002
7		13202	628.3317	1254.6489	1254.6390	7.87	0	(54)	0.00022	1		R.NIGIMAHIDAGK.T
7		13203	419.2237	1254.6493	1254.6390	8.20	0	(55)	0.00016	1		R.NIGIMAHIDAGK.T
7		13307	1266.6132	1265.6059	1265.5987	5.68	0	(10)	2.7	1	U	K.DTTTGDSLISEK.A
7		13308	633.8107	1265.6069	1265.5987	6.49	0	50	0.00035	1	U	K.DTTTGDSLISEK.A 13306
7		14225	675.8378	1349.6610	1349.6575	2.57	0	67	7.9e-006	1		K.AGANFEASIESVR.T
7		15844	734.4013	1466.7881	1466.7769	7.59	0	85	1.9e-007	1		R.GITITSAATTAFWK.G 15845
7		18073	815.4641	1628.9135	1628.9072	3.90	0	72	3.1e-006	1		K.MQAGILAGYPLINLR.A
7		18075	543.9791	1628.9154	1628.9072	5.01	0	(58)	7.5e-005	1		K.MQAGILAGYPLINLR.A
7		18228	822.4205	1642.8264	1642.8178	5.25	0	(69)	6.7e-006	1		K.IMNDPFVGSLTFFR.V
7		18229	548.6161	1642.8266	1642.8178	5.39	0	(64)	1.9e-005	1		K.IMNDPFVGSLTFFR.V
7		18245	823.4629	1644.9113	1644.9021	5.61	0	(67)	9.8e-006	1		K.MQAGILAGYPLINLR.A
7		18246	549.3116	1644.9131	1644.9021	6.69	0	(70)	4.2e-006	1		K.MQAGILAGYPLINLR.A
7		18364	830.4161	1658.8176	1658.8127	2.97	0	80	5.5e-007	1		K.IMNDPFVGSLTFFR.V
7		18366	553.9484	1658.8235	1658.8127	6.50	0	(21)	0.42	1		K.IMNDPFVGSLTFFR.V
7		18603	842.3873	1682.7601	1682.7464	8.14	0	72	1.3e-006	1		K.FEPNPEEGFDFIDK.I 18596 18597 18598 18599 18600 18601 18604
7		19561	602.6434	1804.9083	1804.8930	8.45	0	74	2.2e-006	1		R.GHVPLAEMFGYSTQLR.S 19560 19562 19563 19564
7		19683	607.9755	1820.9047	1820.8880	9.21	0	(57)	0.0001	1		R.GHVPLAEMFGYSTQLR.S 19682 19684
7		19915	927.9526	1853.8906	1853.8770	7.32	0	27	0.076	1	U	R.GTYQMQFNHYEIVPK.N 19913
7		19916	618.9708	1853.8907	1853.8770	7.35	0	(21)	0.33	1	U	R.GTYQMQFNHYEIVPK.N 19917
7		20006	935.9483	1869.8820	1869.8720	5.39	0	(14)	1.3	1	U	R.GTYQMQFNHYEIVPK.N
7		20104	628.3223	1881.9452	1881.9366	4.53	1	20	0.5	1		R.ILAMHANSREEIDEVR.T
7		20265	951.9797	1901.9449	1901.9346	5.43	0	84	2.2e-007	1	U	R.AATITGNFFPVVCGSSFK.N
7		20266	634.9896	1901.9469	1901.9346	6.44	0	(41)	0.0043	1	U	R.AATITGNFFPVVCGSSFK.N
7		20801	975.4912	1948.9679	1948.9604	3.81	0	(60)	5.2e-005	1		R.MNFPEPVISQSLEPFSK.A
7		20802	650.6646	1948.9720	1948.9604	5.94	0	(58)	8.8e-005	1		R.MNFPEPVISQSLEPFSK.A
7		20945	983.4922	1964.9698	1964.9554	7.37	0	69	6.7e-006	1		R.MNFPEPVISQSLEPFSK.A 20943
7		20946	655.9975	1964.9707	1964.9554	7.80	0	(61)	3.9e-005	1		R.MNFPEPVISQSLEPFSK.A 20942 20944
7		21536	685.3613	2053.0622	2053.0480	6.88	0	55	0.00017	1		R.INIIDTPGHVDFTVEVER.S
7		21722	1041.5631	2081.1117	2081.1119	-0.09	0	(52)	0.00027	1	U	K.MIDAVIDYLPSPVDVPPIK.A
7		21723	694.7128	2081.1167	2081.1119	2.31	0	71	4.1e-006	1	U	K.MIDAVIDYLPSPVDVPPIK.A
7		21816	1049.5635	2097.1124	2097.1068	2.68	0	(56)	0.00013	1	U	K.MIDAVIDYLPSPVDVPPIK.A
7		21948	711.9847	2132.9322	2132.9361	-1.82	0	45	0.00023	1		R.ATLFDGSFHEVDSSEMAFK.I
7		22234	553.2989	2209.1665	2209.1491	7.84	1	65	1.6e-005	1		K.RINIIDTPGHVDFTVEVER.S
7		22235	737.4145	2209.2216	2209.2068	6.71	1	46	0.00064	1	U	K.KMIDAVIDYLPSPVDVPPIK.A
7		22624	802.3624	2404.0655	2404.0423	9.62	1	(39)	0.001	1		K.IGETHDGVSQMDWMEQEKER.G
7		22626	602.0247	2404.0695	2404.0423	11.3	1	85	3.1e-008	1		K.IGETHDGVSQMDWMEQEKER.G 22625
7		22651	606.0192	2420.0478	2420.0373	4.36	1	(84)	2.7e-008	1		K.IGETHDGVSQMDWMEQEKER.G 22653
7		22652	807.6901	2420.0485	2420.0373	4.66	1	(57)	1.2e-005	1		K.IGETHDGVSQMDWMEQEKER.G
7		23014	847.4388	2539.2945	2539.2919	1.05	0	(88)	8.4e-008	1		R.VLDGAVAVLDAQSGVEPQTETVWR.Q 23016
7		23015	1270.6561	2539.2977	2539.2919	2.30	0	114	2e-010	1		R.VLDGAVAVLDAQSGVEPQTETVWR.Q
8	E4QTX2	145720	2353	154(103)	56(48)	4.89	p146 adhesin like-protein, p97 paralog OS=Mycoplasma hyopneumoniae (strain 168) GN=MHP168_676 PE=4 SV=1
8		Query	Observed	Mr(expt)	Mr(calc)	ppm	Miss	Score	Expect	Rank	Unique	Peptide
8		6087	587.3900	587.3900	586.3827	4.14	586.3802	4	25	0	8	K.VVTIR.D
8		7606	746.4582	745.4509	745.4487	3.03	0	(15)	1.7	1		K.IPFLTR.V
8		7610	373.7340	745.4535	745.4487	6.54	0	33	0.029	1		K.IPFLTR.V 7607 7608
8		7797	765.3956	764.3884	764.3817	8.71	0	33	0.022	1		K.DISQFR.S 7800
8		7799	383.2019	764.3892	764.3817	9.88	0	(28)	0.073	1		K.DISQFR.S 7798
8		8195	816.4321	815.4249	815.4178	8.71	0	(21)	0.34	1		K.QNFPSLK.D 8193
8		8196	408.7198	815.4250	815.4178	8.92	0	34	0.017	1		K.QNFPSLK.D 8194
8		8364	833.4565	832.4493	832.4443	5.98	0	(28)	0.099	1		K.QNFPSLK.D 8366
8		8365	417.2325	832.4505	832.4443	7.42	0	(33)	0.031	1		K.QNFPSLK.D 8363 8367
8		8511	425.7215	849.4285	849.4272	1.50	0	35	0.017	1		K.LTYYYK.I 8513
8		8512	850.4367	849.4294	849.4272	2.59	0	(34)	0.021	1		K.LTYYYK.I
8		8515	425.7391	849.4636	849.4596	4.68	0	41	0.0081	1		K.LQLSDFK.V
8		8516	850.4712	849.4639	849.4596	5.08	0	(46)	0.0025	1		K.IFSELNK.I
8		8518	425.7404	849.4662	849.4596	7.81	0	55	0.00033	1		K.IFSELNK.I 8517 8519
8		8669	870.4251	869.4178	869.4130	5.46	1	1	31	2	U	K.YESESKK.Y 8670
8		8852	444.2661	886.5175	886.5124	5.85	0	(36)	0.024	1		K.SQIEAIVK.K
8		8853	887.5253	886.5181	886.5124	6.42	0	36	0.024	1		K.SQIEAIVK.K 8856 8857
8		9273	464.2987	926.5828	926.5801	2.96	0	48	0.00047	1		K.IGIDLGVLK.K 9272
8		9274	927.5914	926.5841	926.5801	4.35	0	(19)	0.38	1		K.IGIDLGVLK.K
8		9357	935.5257	934.5184	934.5124	6.49	0	(41)	0.0062	1		K.FILENTAK.L 9359
8		9358	468.2668	934.5191	934.5124	7.20	0	47	0.0013	1		K.FILENTAK.L 9360
8		9809	488.2736	974.5327	974.5284	4.46	0	37	0.018	1		R.AELESLVSK.V 9808
8		9810	975.5401	974.5328	974.5284	4.54	0	(35)	0.025	1		R.AELESLVSK.V
8		9833	978.5694	977.5621	977.5546	7.73	1	55	0.00022	1		R.KLQLSDFK.V
8		9834	326.8615	977.5626	977.5546	8.23	1	(24)	0.27	1		R.KLQLSDFK.V
8		9835	489.7889	977.5632	977.5546	8.84	1	(51)	0.00052	1		R.KLQLSDFK.V
8		9905	986.4876	985.4803	985.4756	4.70	0	45	0.00097	1		K.TYFAEIDK.I
8		9906	493.7483	985.4820	985.4756	6.41	0	(42)	0.002	1		K.TYFAEIDK.I
8		9989	993.5319	992.5246	992.5179	6.78	0	52	0.00047	1		K.ALLFDETGK.L
8		9990	497.2697	992.5249	992.5179	7.13	0	(40)	0.0075	1		K.ALLFDETGK.L
8		10044	998.5373	997.5301	997.5233	6.81	0	(8)	6.9	1		K.IFDFSITR.R
8		10045	499.7724	997.5302	997.5233	6.98	0	59	4.9e-005	1		K.IFDFSITR.R 10042
8		10278	339.2108	1014.6107	1014.6073	3.36	1	(25)	0.2	1		K.SQIEAIVKK.Y
8		10279	508.3128	1014.6111	1014.6073	3.70	1	40	0.0068	1		K.SQIEAIVKK.Y
8		10383	513.3129	1024.6113	1024.6029	8.20	0	32	0.0069	1		K.LRPGIDLNK.F 10382
8		10384	342.5447	1024.6124	1024.6029	9.26	0	(28)	0.016	1		K.LRPGIDLNK.F
8		10572	347.5200	1039.5381	1039.5338	4.15	1	13	2.5	1		R.DFLKEFNK.T
8		10744	1053.6338	1052.6265	1052.6230	3.37	0	37	0.0039	1		K.IQPLDLNIK.V 10748
8		10746	527.3207	1052.6269	1052.6230	3.76	0	(36)	0.0054	1		K.IQPLDLNIK.V 10745 10747
8		10775	528.3477	1054.6808	1054.6750	5.45	1	57	3e-005	1		K.IGIDLGVLKK.Y 10773 10777
8		10776	352.5676	1054.6811	1054.6750	5.73	1	(37)	0.003	1		K.IGIDLGVLKK.Y 10774
8		10910	1067.5421	1066.5348	1066.5294	5.05	0	(31)	0.037	1		K.INSEYLSNK.I
8		10911	534.2752	1066.5359	1066.5294	6.02	0	58	6.8e-005	1		K.INSEYLSNK.I 10912
8		11071	542.7858	1083.5571	1083.5560	1.02	0	(36)	0.012	1		K.ANNLIGPEEK.L 11073
8		11072	1084.5659	1083.5586	1083.5560	2.44	0	50	0.00043	1		K.ANNLIGPEEK.L
8		11101	544.2884	1086.5622	1086.5597	2.32	0	60	5.5e-005	1		K.IISSEFTYK.Y 11102
8		11103	1087.5720	1086.5647	1086.5597	4.63	0	(37)	0.011	1		K.IISSEFTYK.Y 11099
8		11140	545.8339	1089.6532	1089.6434	8.98	0	57	8e-005	1		K.LPTLTAFISK.Q 11137 11138 11139 11141
8		11419	557.7965	1113.5783	1113.5706	6.96	1	48	0.00066	1		K.KTYFAEIDK.I
8		11494	1121.5537	1120.5464	1120.5400	5.71	0	47	0.00097	1		R.VEDFAADINK.S 11496
8		11497	561.2820	1120.5494	1120.5400	8.36	0	(41)	0.0035	1		R.VEDFAADINK.S 11495
8		11914	577.8076	1153.6007	1153.5880	11.0	0	50	0.00044	1		K.NQTFTLQFR.A 11913
8		12738	405.8941	1214.6606	1214.6547	4.86	1	(28)	0.12	1		K.KIISSEFTYK.Y
8		12740	608.3394	1214.6642	1214.6547	7.83	1	40	0.0066	1		K.KIISSEFTYK.Y
8		12784	407.5524	1219.6355	1219.6309	3.72	0	(46)	0.0014	1		K.SFQTNIQNLR.E
8		12785	610.8250	1219.6355	1219.6309	3.73	0	54	0.00025	1		K.SFQTNIQNLR.E
8		13369	1276.5780	1275.5707	1275.5619	6.90	0	(28)	0.02	1		K.SDVFDNSTTYK.Q
8		13370	638.7932	1275.5719	1275.5619	7.80	0	67	2.4e-006	1		K.SDVFDNSTTYK.Q 13368
8		13488	429.5659	1285.6758	1285.6666	7.17	0	(47)	0.0012	1		R.ANEALLDAWVGK.Q
8		13489	429.5659	1285.6758	1285.6666	7.16	1	27	0.12	1		K.DDPNNVLPFKK.G
8		13491	643.8458	1285.6771	1285.6666	8.15	0	67	1.1e-005	1		R.ANEALLDAWVGK.Q 13490
8		14083	445.9174	1334.7304	1334.7194	8.26	0	3	32	1		K.APVQKPATPDPSK.S
8		14255	451.5888	1351.7444	1351.7387	4.22	0	(9)	5.4	1		R.EVLQYLFEIAK.A
8		14258	676.8810	1351.7474	1351.7387	6.42	0	44	0.0015	1		R.EVLQYLFEIAK.A
8		14590	693.8719	1385.7293	1385.7231	4.51	0	44	0.0023	1		K.TETFIIPYFQK.E
8		15114	476.5987	1426.7743	1426.7708	2.51	1	33	0.026	1		K.TYFAEIDKILSK.I
8		16280	745.8665	1489.7185	1489.7062	8.24	0	84	1.5e-007	1		R.SQFALADFNANHR.K 16282
8		16284	497.5808	1489.7205	1489.7062	9.60	0	(59)	4.9e-005	1		R.SQFALADFNANHR.K 16281
8		16549	755.3796	1508.7446	1508.7333	7.48	0	53	0.00026	1		R.GWMSTLYLPNEAK.T 16550
8		16551	503.9230	1508.7473	1508.7333	9.24	0	(25)	0.14	1		R.GWMSTLYLPNEAK.T
8		16770	763.3759	1524.7373	1524.7282	5.93	0	(51)	0.00026	1		R.GWMSTLYLPNEAK.T 16769 16771 16772 16773
8		17086	774.3889	1546.7631	1546.7627	0.27	0	91	3.9e-008	1	U	K.LDLNQLEDDGIFR.W 17089 17090
8		17087	516.5958	1546.7657	1546.7627	1.90	0	(58)	6.9e-005	1	U	K.LDLNQLEDDGIFR.W
8		17279	522.2723	1563.7952	1563.7893	3.79	1	(20)	0.68	1		K.VVTIRDDAYAENAK.I
8		17281	782.9064	1563.7982	1563.7893	5.71	1	71	5.4e-006	1		K.VVTIRDDAYAENAK.I 17280
8		17780	801.4369	1600.8592	1600.8501	5.71	1	51	0.00053	1		K.SKTETFIIPYFQK.E 17779
8		17781	534.6272	1600.8598	1600.8501	6.05	1	(19)	0.87	1		K.SKTETFIIPYFQK.E
8		17965	809.4111	1616.8077	1616.7967	6.82	0	78	6.9e-007	1		R.GLNIEEAEMLEEIK.L 17967
8		17966	539.9436	1616.8090	1616.7967	7.60	0	(39)	0.0061	1		R.GLNIEEAEMLEEIK.L
8		18119	817.4028	1632.7911	1632.7916	-0.30	0	(75)	1.2e-006	1		R.GLNIEEAEMLEEIK.L 18121
8		18120	545.2726	1632.7961	1632.7916	2.75	0	(49)	0.0005	1		R.GLNIEEAEMLEEIK.L
8		18870	857.4994	1712.9842	1712.9753	5.23	0	(20)	0.27	1		K.LVLSIPSAYSIFYLK.Q
8		18871	572.0034	1712.9884	1712.9753	7.69	0	68	4.8e-006	1		K.LVLSIPSAYSIFYLK.Q
8		19443	894.4515	1786.8884	1786.8777	5.97	0	56	0.00011	1		K.EDYDVLAFYANLVQK.D
8		19444	596.6372	1786.8896	1786.8777	6.65	0	(47)	0.001	1		K.EDYDVLAFYANLVQK.D
8		19672	455.7461	1818.9551	1818.9475	4.18	2	9	9.3	1		R.YKGENPRAELESLVSK.V
8		19910	927.4576	1852.9006	1852.8955	2.75	0	59	5.4e-005	1		K.HQLDNNYTAYSSILSK.K
8		20736	486.2590	1941.0070	1940.9996	3.83	1	9	7.7	1		R.YIHELKDDPNNVLPFK.K
8		21639	1035.5588	2069.1031	2069.0945	4.15	2	63	2.5e-005	1		R.YIHELKDDPNNVLPFKK.G
8		21640	690.7091	2069.1053	2069.0945	5.21	2	(62)	2.9e-005	1		R.YIHELKDDPNNVLPFKK.G
8		21641	518.2839	2069.1067	2069.0945	5.85	2	(24)	0.2	1		R.YIHELKDDPNNVLPFKK.G 21643
8		21642	414.8294	2069.1105	2069.0945	7.72	2	(23)	0.25	1		R.YIHELKDDPNNVLPFKK.G
8		21870	1056.0406	2110.0667	2110.0582	4.04	0	82	3.7e-007	1		R.AGTNDFISLSANSEPSFLIK.A
8		22046	719.3626	2155.0658	2155.0586	3.37	1	18	0.62	1		K.EDYDVLAFYANLVQKDPR.E
8		22138	726.0518	2175.1335	2175.1252	3.80	1	53	0.0003	1		K.FLKEDYDVLAFYANLVQK.D
8		22394	756.3998	2266.1775	2266.1593	8.02	1	50	0.00048	1		R.RAGTNDFISLSANSEPSFLIK.A 22393
8		23298	871.7831	2612.3274	2612.3082	7.37	1	103	1.9e-009	1	U	K.ANNLIGPEEKLDLNQLEDDGIFR.W
8		23507	927.4776	2779.4110	2779.3876	8.42	0	58	6.4e-005	1		K.LIYQLSELPGTSAQGSSGSSAQTEQIK.E
8		23792	1046.2126	3135.6161	3135.5935	7.21	1	54	0.00014	1		K.LIYQLSELPGTSAQGSSGSSAQTEQIKEVK.L
9	Q9KGY0	158581	1784	96(62)	46(34)	2.01	p110 membrane protein OS=Mycoplasma hyopneumoniae PE=4 SV=1
9		Query	Observed	Mr(expt)	Mr(calc)	ppm	Miss	Score	Expect	Rank	Unique	Peptide
9		5709	545.3454	544.3381	544.3333	8.90	0	7	48	3	U	K.LSIGR.W
9		8559	855.5332	854.5259	854.5225	3.98	0	(16)	0.42	1		K.ISPLANLK.L
9		8561	428.2729	854.5313	854.5225	10.3	0	45	0.00048	1		K.ISPLANLK.L 8560
9		8711	873.4406	872.4333	872.4279	6.17	0	(24)	0.14	1		R.YSAYELK.G
9		8713	437.2257	872.4369	872.4279	10.2	0	29	0.041	1		R.YSAYELK.G 8712
9		8773	878.4655	877.4582	877.4545	4.25	0	35	0.024	1		K.LVFENEK.L
9		8916	448.7573	895.5000	895.4916	9.42	0	50	0.0003	1		K.VFSQIFR.N 8915
9		9355	468.2526	934.4906	934.4872	3.65	1	26	0.13	1		R.EKFDQLR.G
9		9356	312.5044	934.4913	934.4872	4.32	1	(14)	2	1		R.EKFDQLR.G
9		9491	315.8293	944.4662	944.4617	4.82	0	(23)	0.18	1		K.IHGWNYR.T
9		9492	473.2407	944.4668	944.4617	5.46	0	25	0.1	1		K.IHGWNYR.T 9493
9		9761	325.2052	972.5938	972.5855	8.49	1	(19)	0.52	1		K.TELKEILK.I
9		9763	487.3046	972.5947	972.5855	9.46	1	38	0.0075	1		K.TELKEILK.I 9762
9		9764	973.6027	972.5954	972.5855	10.2	1	(17)	0.91	8		K.TELKEILK.I
9		9958	331.2000	990.5782	990.5750	3.27	1	16	1.4	1	U	K.LEFDLVKK.T
9		10378	513.2916	1024.5686	1024.5593	9.02	0	44	0.0014	1		K.LAFGDYLVK.Y
9		10578	1041.5297	1040.5224	1040.5138	8.23	0	(15)	1.2	1	U	K.QINLEDQAK.T 10579
9		10581	521.2692	1040.5238	1040.5138	9.58	0	(37)	0.0069	1	U	K.QINLEDQAK.T 10582
9		10799	1058.5550	1057.5478	1057.5404	7.01	0	45	0.0012	1	U	K.QINLEDQAK.T
9		10800	529.7823	1057.5501	1057.5404	9.26	0	(43)	0.0025	1	U	K.QINLEDQAK.T 10798
9		11191	548.2750	1094.5354	1094.5244	10.0	0	4	16	3		K.ITTFQDDQK.D
9		11714	570.3165	1138.6185	1138.6135	4.40	1	8	7.3	1		K.DKVFSQIFR.N
9		11751	571.8440	1141.6734	1141.6706	2.44	0	69	7.4e-006	1		K.LNQALLETLK.D 11752
9		11926	578.3077	1154.6008	1154.5931	6.66	0	38	0.0067	1		K.GNPIQQELEK.L 11927
9		11985	387.2243	1158.6511	1158.6397	9.81	0	31	0.055	1		K.LLSTTNVHFK.S
9		12178	586.7780	1171.5413	1171.5397	1.42	0	40	0.0018	1		K.YFELSQEEK.Q
9		12650	403.2651	1206.7736	1206.7700	3.00	2	48	3.7e-005	1		K.VKAPVIEPVKK.L
9		12651	302.7008	1206.7740	1206.7700	3.35	2	(24)	0.0083	1		K.VKAPVIEPVKK.L
9		12652	604.3944	1206.7741	1206.7700	3.46	2	(39)	0.00027	1		K.VKAPVIEPVKK.L
9		12859	613.8746	1225.7346	1225.7282	5.24	0	56	8.5e-005	1		K.LNPISEITIVK.L 12860
9		13271	632.8419	1263.6693	1263.6612	6.43	0	63	3.4e-005	1		K.IQEVIWSFSR.E 13272 13273
9		13916	660.8460	1319.6775	1319.6761	1.00	0	42	0.0047	1		K.GWTYPIDIDIK.G
9		14004	443.5691	1327.6854	1327.6732	9.19	1	7	9.8	3	U	K.KPEQDQKAQEK.Q
9		14194	674.3586	1346.7026	1346.7057	-2.30	1	6	17	1		R.VGMTFKGFAVFK.G
9		14651	696.8884	1391.7622	1391.7561	4.36	1	43	0.0033	1		K.KIQEVIWSFSR.E
9		14652	464.9294	1391.7663	1391.7561	7.32	1	(28)	0.099	1		K.KIQEVIWSFSR.E
9		15127	715.3704	1428.7263	1428.7209	3.79	0	80	5.4e-007	1		K.TGQIQAGDVIDANK.I 15129
9		15128	477.2508	1428.7305	1428.7209	6.77	0	(58)	8e-005	1		K.TGQIQAGDVIDANK.I
9		16690	759.9054	1517.7962	1517.7838	8.21	0	72	3.3e-006	1	U	K.VGASAANSIFSPEIR.Y 16689
9		16691	506.9394	1517.7963	1517.7838	8.27	0	(49)	0.00064	1	U	K.VGASAANSIFSPEIR.Y
9		16794	763.9480	1525.8814	1525.8715	6.51	1	(38)	0.0043	1		K.ISPLANLKLEVDSK.N
9		16795	509.6351	1525.8836	1525.8715	7.89	1	59	4.1e-005	1		K.ISPLANLKLEVDSK.N
9		16799	764.8834	1527.7522	1527.7457	4.27	1	56	9.5e-005	1		K.LDKYFELSQEEK.Q 16802
9		16800	510.2582	1527.7529	1527.7457	4.74	1	(40)	0.0041	1		K.LDKYFELSQEEK.Q 16801
9		17011	770.9072	1539.7999	1539.7893	6.91	0	83	3.2e-007	1	U	K.NNVATIQASPETAPK.T
9		17012	514.2744	1539.8012	1539.7893	7.77	0	(48)	0.00095	1	U	K.NNVATIQASPETAPK.T
9		17717	798.9162	1595.8178	1595.8155	1.48	0	68	8.9e-006	1		K.LDIDDQAGTASIHLK.L
9		17718	532.9479	1595.8218	1595.8155	3.96	0	(36)	0.013	1		K.LDIDDQAGTASIHLK.L
9		17840	804.0001	1605.9857	1605.9817	2.46	0	69	6e-007	1	U	K.NLILPINGLASIGAIK.D
9		19023	867.9404	1733.8663	1733.8512	8.72	1	79	7.4e-007	1	U	R.SSYENYKLEFDLVK.K
9		19024	578.9636	1733.8689	1733.8512	10.2	1	(47)	0.0013	1	U	R.SSYENYKLEFDLVK.K
9		19240	587.3394	1758.9963	1758.9880	4.71	1	55	0.00011	1		K.LNQALLETLKDFGGLK.L
9		19847	922.4262	1842.8377	1842.8312	3.54	0	(36)	0.0039	1	U	K.QYIDAGQIGDYVEFDK.Q
9		19879	617.3787	1849.1143	1849.1036	5.78	1	65	1.2e-006	1	U	K.NLILPINGLASIGAIKDK.V
9		19946	930.9399	1859.8653	1859.8578	4.07	0	106	4.7e-010	1	U	K.QYIDAGQIGDYVEFDK.Q 19947
9		19959	931.9885	1861.9625	1861.9461	8.79	2	(11)	5.4	1	U	R.SSYENYKLEFDLVKK.T
9		19960	466.4985	1861.9648	1861.9461	10.0	2	43	0.0027	1	U	R.SSYENYKLEFDLVKK.T 19958
9		19961	621.6636	1861.9689	1861.9461	12.2	2	(33)	0.033	1	U	R.SSYENYKLEFDLVKK.T
9		21151	668.0493	2001.1260	2001.1146	5.68	1	81	2.4e-007	1		K.LVFENEKLNQALLETLK.D
9		21175	670.6681	2008.9826	2008.9742	4.21	0	(77)	9e-007	1		K.FLEELYNPTQTSQSPQK.S
9		21176	1005.4992	2008.9837	2008.9742	4.77	0	84	1.8e-007	1		K.FLEELYNPTQTSQSPQK.S 21174
9		21393	680.0471	2037.1194	2037.1106	4.30	1	64	1.3e-005	1		K.SLIKLDIDDQAGTASIHLK.L
9		21394	510.2889	2037.1263	2037.1106	7.71	1	(34)	0.011	1		K.SLIKLDIDDQAGTASIHLK.L
9		21829	701.6793	2102.0160	2101.9956	9.67	1	5	14	1	U	K.NKQYIDAGQIGDYVEFDK.Q
9		21837	1053.5646	2105.1146	2105.1017	6.12	0	40	0.0055	1		R.NQNAYLTIRPQINEYLR.K
9		21838	702.7142	2105.1207	2105.1017	9.00	0	(27)	0.097	1		R.NQNAYLTIRPQINEYLR.K
9		21936	533.3144	2129.2287	2129.2095	8.99	2	11	1.1	1		K.KLVFENEKLNQALLETLK.D
9		22055	1079.0175	2156.0204	2156.0062	6.56	1	(37)	0.0056	1	U	K.QYIDAGQIGDYVEFDKQGK.K
9		22126	725.3582	2173.0528	2173.0328	9.24	1	49	0.00046	1	U	K.QYIDAGQIGDYVEFDKQGK.K
9		22361	754.0512	2259.1316	2259.1171	6.42	1	50	0.00047	1		K.NNQYQIYSTDIDKIFAQAK.L
9		22853	1250.1956	2498.3766	2498.3632	5.36	0	104	1.2e-009	1		K.LLAASGLQGLLPNEYTLLPVSSDK.S
9		22854	833.7995	2498.3767	2498.3632	5.40	0	(75)	1e-006	1		K.LLAASGLQGLLPNEYTLLPVSSDK.S
9		23249	520.8879	2599.4030	2599.3744	11.0	2	9	4.2	1	U	K.LPPKEEVLPPLEEEKKPEQDQK.A 23241 23243 23245
10	Q93T72	66452	1599	77(56)	29(22)	6.58	Dihydrolipoyl dehydrogenase OS=Mycoplasma hyopneumoniae GN=pdhD PE=3 SV=1
10		Query	Observed	Mr(expt)	Mr(calc)	ppm	Miss	Score	Expect	Rank	Unique	Peptide
10		7395	723.4061	722.3989	722.3963	3.55	0	24	0.21	1	U	K.ATSIFGK.A
10		7685	757.4974	756.4902	756.4858	5.82	0	(24)	0.21	1	U	K.ILVSIGR.Q
10		7687	379.2528	756.4911	756.4858	7.01	0	43	0.0029	1	U	K.ILVSIGR.Q 7686
10		8878	445.7477	889.4809	889.4756	5.94	0	27	0.12	1	U	K.TELITGEK.I
10		9008	903.4968	902.4895	902.4862	3.69	0	(1)	51	1	U	K.LNLPGFDK.G
10		9010	452.2539	902.4931	902.4862	7.74	0	41	0.0047	1	U	K.LNLPGFDK.G 9009 9011
10		9476	944.5061	943.4988	943.4974	1.49	0	(28)	0.092	1	U	K.EAINLEQK.I
10		9478	472.7569	943.4992	943.4974	1.87	0	29	0.074	1	U	K.EAINLEQK.I
10		9746	972.5823	971.5751	971.5651	10.2	1	6	21	2	U	K.VLVPSDSKK.V
10		9832	489.7683	977.5219	977.5182	3.86	0	37	0.015	1	U	K.IYQGQIEK.E
10		10486	344.5215	1030.5428	1030.5382	4.49	0	56	0.00016	1		K.AMLAHVAYR.H 10487
10		10489	516.3016	1030.5886	1030.5811	7.25	1	52	0.00045	1	U	R.KLNLPGFDK.G 10492
10		10491	344.5373	1030.5900	1030.5811	8.66	1	(33)	0.038	1	U	R.KLNLPGFDK.G 10488 10493
10		10542	518.7902	1035.5658	1035.5600	5.53	0	54	0.00025	1	U	R.VYAIGDLSAK.A
10		10612	1043.6246	1042.6174	1042.6135	3.72	0	12	4.2	1	U	K.VITNTNILR.F
10		10661	349.8519	1046.5339	1046.5331	0.73	0	(55)	0.00015	1		K.AMLAHVAYR.H 10662
10		10749	527.3263	1052.6380	1052.6342	3.62	0	52	0.00012	1		K.VTILQNLPR.L 10751
10		11023	1080.5371	1079.5298	1079.5288	0.98	0	(33)	0.019	1	U	R.QAGYDFVIGK.A
10		11024	540.7726	1079.5306	1079.5288	1.70	0	(30)	0.044	1	U	R.QAGYDFVIGK.A 11026
10		11215	549.2894	1096.5643	1096.5553	8.20	0	41	0.0033	1	U	R.QAGYDFVIGK.A 11217
10		11216	1097.5724	1096.5651	1096.5553	8.94	0	(13)	2.1	1	U	R.QAGYDFVIGK.A
10		11786	1144.6399	1143.6326	1143.6248	6.84	0	(17)	1	1	U	K.NVILATGSVDR.K
10		11787	572.8241	1143.6336	1143.6248	7.75	0	49	0.001	1	U	K.NVILATGSVDR.K 11785
10		11828	1148.5403	1147.5330	1147.5292	3.32	0	8	2.9	1	U	R.GSVIVDDQCR.T
10		12099	1164.7120	1163.7048	1163.7026	1.83	0	85	4.4e-008	1	U	R.HAVVSVAAILGK.T
10		12101	582.8610	1163.7075	1163.7026	4.17	0	(65)	3.8e-006	1	U	R.HAVVSVAAILGK.T 12103
10		12102	388.9099	1163.7077	1163.7026	4.37	0	(56)	3.6e-005	1	U	R.HAVVSVAAILGK.T
10		12146	1169.6035	1168.5962	1168.5876	7.36	0	63	2.1e-005	1		K.AIASGNAYGFAK.L
10		12147	585.3074	1168.6003	1168.5876	10.8	0	(51)	0.00038	1		K.AIASGNAYGFAK.L 12145
10		14019	665.3816	1328.7486	1328.7412	5.58	1	70	7.1e-006	1	U	R.GKNVILATGSVDR.K
10		14689	698.3651	1394.7155	1394.7082	5.27	0	84	1.9e-007	1	U	K.VSDALLSFDFGPK.K
10		14690	465.9128	1394.7167	1394.7082	6.10	0	(42)	0.0032	1	U	K.VSDALLSFDFGPK.K
10		18105	816.8808	1631.7470	1631.7355	7.07	0	90	1.7e-008	1	U	R.FEDDQIIYEFEGK.T 18103 18106
10		18107	544.9237	1631.7493	1631.7355	8.46	0	(50)	0.0002	1	U	R.FEDDQIIYEFEGK.T 18104
10		18357	553.3184	1656.9333	1656.9298	2.11	0	(69)	6.5e-006	1	U	R.LLANLDSEISQIITK.N
10		18358	829.4771	1656.9397	1656.9298	5.98	0	116	1.2e-010	1	U	R.LLANLDSEISQIITK.N
10		19364	591.9701	1772.8884	1772.8792	5.21	0	53	0.00031	1	U	K.SETEEKPAGGASVVGEVK.V
10		19436	893.9569	1785.8993	1785.8857	7.61	0	96	1.1e-008	1	U	R.QANSQGLAEVGIELDSR.G 19435 19437
10		19438	596.3077	1785.9012	1785.8857	8.70	0	(52)	0.00026	1	U	R.QANSQGLAEVGIELDSR.G 19439
10		19787	918.9479	1835.8813	1835.8699	6.23	0	18	0.55	1		K.EFWGGVCLNVGCIPTK.A
10		20785	649.3394	1944.9964	1944.9945	0.98	0	(44)	0.0023	1		K.FADIGEGLHEGVVAQIYK.K
10		20786	973.5070	1944.9994	1944.9945	2.49	0	124	2.1e-011	1		K.FADIGEGLHEGVVAQIYK.K
10		21664	1037.5607	2073.1068	2073.0895	8.35	1	(45)	0.0019	1		K.FADIGEGLHEGVVAQIYKK.E
10		21666	692.0436	2073.1091	2073.0895	9.46	1	46	0.0013	1		K.FADIGEGLHEGVVAQIYKK.E 21665
10		21667	519.2849	2073.1103	2073.0895	10.0	1	(36)	0.012	1		K.FADIGEGLHEGVVAQIYKK.E 21668
10		23013	847.4342	2539.2808	2539.2741	2.64	0	65	1.6e-005	1	U	K.TVPACVYTHPEIAVVGLTEEQAR.Q 23012
10		23098	852.4162	2554.2268	2554.2122	5.70	0	79	4.4e-007	1	U	K.VLMAEGDTIHVGQEIYHIDDGSR.A
10		23100	639.5647	2554.2297	2554.2122	6.85	0	(65)	1.1e-005	1	U	K.VLMAEGDTIHVGQEIYHIDDGSR.A 23101 23102
10		23171	643.5632	2570.2236	2570.2071	6.40	0	(21)	0.24	1	U	K.VLMAEGDTIHVGQEIYHIDDGSR.A 23170
10		23485	690.8459	2759.3545	2759.3348	7.11	1	(31)	0.027	1	U	R.AETEVEEAKSETEEKPAGGASVVGEVK.V
10		23486	920.7924	2759.3554	2759.3348	7.46	1	56	0.00011	1	U	R.AETEVEEAKSETEEKPAGGASVVGEVK.V
11	Q4AAD6	123249	1522	77(50)	44(36)	2.25	Uncharacterized protein OS=Mycoplasma hyopneumoniae (strain J / ATCC 25934 / NCTC 10110) GN=MHJ_0194 PE=1 SV=1
11		Query	Observed	Mr(expt)	Mr(calc)	ppm	Miss	Score	Expect	Rank	Unique	Peptide
11		6573	313.1909	624.3673	624.3635	6.03	0	25	0.071	1		K.AFFLK.A
11		7438	730.4375	729.4302	729.4272	4.10	0	(41)	0.012	1		K.IDEIIK.K
11		7439	365.7233	729.4320	729.4272	6.60	0	45	0.0044	1		K.IDEIIK.K
11		8302	414.2230	826.4314	826.4225	10.8	0	32	0.024	1		K.TFGDFLK.A 8299 8300
11		8591	429.7711	857.5276	857.5222	6.35	1	24	0.33	1		K.KIDEIIK.K
11		8740	438.2254	874.4363	874.4297	7.55	0	26	0.13	1		K.WGLETNR.A
11		9012	903.5209	902.5137	902.5073	7.08	0	(16)	2.3	1		K.EQVISSLK.S
11		9013	452.2649	902.5152	902.5073	8.74	0	20	0.73	1		K.EQVISSLK.S 9014
11		9223	923.5765	922.5693	922.5640	5.69	0	(16)	0.35	1		K.LLYFVLR.D
11		9224	462.2925	922.5705	922.5640	7.06	0	41	0.00099	1		K.LLYFVLR.D 9222 9225
11		9345	934.5317	933.5245	933.5171	7.87	0	(20)	0.53	1		K.VEVEALFK.G
11		9346	467.7704	933.5262	933.5171	9.76	0	66	1.8e-005	1		K.VEVEALFK.G 9348
11		9889	985.4708	984.4636	984.4552	8.44	0	(10)	2.7	2		K.ENIYDFGK.Y
11		9890	493.2395	984.4645	984.4552	9.41	0	43	0.0014	1		K.ENIYDFGK.Y
11		10073	501.2900	1000.5654	1000.5553	10.1	0	37	0.016	1		K.AEISNLLNK.K
11		10227	337.5079	1009.5019	1009.4981	3.70	1	40	0.005	1		K.SGFFPGDKR.S
11		10540	518.7730	1035.5313	1035.5237	7.42	0	39	0.0092	1		K.NLLEGTDFK.T
11		10876	532.8139	1063.6132	1063.6066	6.25	0	49	0.00061	1		K.LANYFPVLK.N 10874 10875
11		11587	377.2259	1128.6558	1128.6502	4.90	1	(30)	0.058	1		K.AEISNLLNKK.E
11		11588	565.3353	1128.6561	1128.6502	5.21	1	44	0.0019	1		K.AEISNLLNKK.E
11		11852	383.8795	1148.6166	1148.6077	7.77	1	(14)	2.7	1		K.DIFAEADKLK.F
11		11853	575.3159	1148.6173	1148.6077	8.34	1	30	0.082	1		K.DIFAEADKLK.F
11		12166	586.3084	1170.6023	1170.5921	8.72	0	53	0.00021	1		K.YSLIENSAFK.T
11		12193	587.2996	1172.5847	1172.5754	7.95	0	39	0.0051	1		K.TEYLPFFEK.G 12192
11		13532	645.8617	1289.7088	1289.6979	8.47	1	59	8.4e-005	1		K.NEAQIFEALKK.Y
11		13533	430.9109	1289.7108	1289.6979	10.0	1	(27)	0.13	1		K.NEAQIFEALKK.Y
11		14374	682.8400	1363.6655	1363.6673	-1.31	0	56	0.00011	1		K.AAQFNNFAPWAK.L
11		14703	699.3132	1396.6118	1396.6009	7.78	0	30	0.01	1		K.EDYFPMAFSYK.L
11		15439	480.9403	1439.7990	1439.7885	7.32	0	20	0.33	1		K.EIHQLSFNILAR.N
11		15463	721.9099	1441.8053	1441.7929	8.58	0	63	3.1e-005	1		K.IDLPNINQQIFK.T 15461 15462
11		15611	726.8895	1451.7645	1451.7507	9.49	1	56	0.00015	1		K.LEYTDENKLSLK.T
11		16202	743.9019	1485.7892	1485.7787	7.03	0	90	6e-008	1		K.LGSNSVLNQPQTTK.E
11		17193	778.3922	1554.7699	1554.7566	8.56	0	70	4.9e-006	1		K.LDDNLQYSFEAIK.K 17192
11		17361	784.9077	1567.8009	1567.7882	8.08	0	102	3.1e-009	1		K.GQNLSAYEFLADIK.S
11		17879	805.4327	1608.8508	1608.8512	-0.21	0	48	0.0011	1		K.TVLNLQYQFQEVK.V
11		17880	537.2922	1608.8547	1608.8512	2.21	0	(12)	3.5	1		K.TVLNLQYQFQEVK.V
11		17912	538.5872	1612.7397	1612.7337	3.66	0	50	0.00022	1	U	K.LSHPMMTEGSPNQGK.K
11		17946	808.9075	1615.8005	1615.7941	3.99	0	86	1.3e-007	1		K.TEVELIEDNIAGDAK.L 17948
11		17949	539.6088	1615.8045	1615.7941	6.43	0	(61)	3.5e-005	1		K.TEVELIEDNIAGDAK.L 17947
11		18003	811.9460	1621.8774	1621.8716	3.60	0	59	7.2e-005	1		K.SDGFYGVLLLPQSVK.T
11		18068	543.9202	1628.7387	1628.7287	6.15	0	(35)	0.0055	1	U	K.LSHPMMTEGSPNQGK.K
11		18817	569.9821	1706.9245	1706.9091	9.07	1	48	0.00095	1		K.TTILDKNLLEGTDFK.T
11		18845	855.9514	1709.8883	1709.8777	6.20	0	91	4.7e-008	1		K.LPNNLGNIFEFSFAK.D
11		18922	860.9434	1719.8722	1719.8580	8.22	0	(11)	5	1		K.NGHQVASYFQDLLTK.D
11		18924	574.2983	1719.8732	1719.8580	8.81	0	64	2.1e-005	1		K.NGHQVASYFQDLLTK.D 18923
11		19790	918.9859	1835.9572	1835.9417	8.45	0	(17)	1.2	1		K.LDYGNILNPYNTQLAK.V 19789
11		19791	612.9938	1835.9595	1835.9417	9.67	0	35	0.019	1		K.LDYGNILNPYNTQLAK.V
11		20291	953.5408	1905.0671	1905.0571	5.25	0	93	2e-008	1		R.EILASPDEVQPVINILR.L
11		20292	636.0299	1905.0679	1905.0571	5.67	0	(55)	0.00011	1		R.EILASPDEVQPVINILR.L
11		20796	650.0248	1947.0525	1947.0313	10.9	2	42	0.0031	1		K.TELEGKNEAQIFEALKK.Y 20795
11		21199	672.0168	2013.0287	2013.0095	9.55	1	8	8.9	1		K.FFADDLYPDTKDNILVK.E
11		21954	712.7031	2135.0874	2135.0746	5.99	1	83	3.1e-007	1		R.LNSPNLEYSLDAASASLDKK.D
11		22347	565.0419	2256.1384	2256.1314	3.09	2	26	0.14	1		K.DKFFADDLYPDTKDNILVK.E
11		22435	761.3982	2281.1729	2281.1590	6.10	0	35	0.014	1		K.DSSTNQYVSIQNQIPSLFLK.A
11		22542	781.0357	2340.0853	2340.0698	6.61	0	63	1e-005	1		K.NQEIYQALDGNYAYEFGAFK.S
11		22694	818.0705	2451.1897	2451.1765	5.37	0	63	2.1e-005	1	U	K.AEGASNQQSTTTELTNYLPELGK.K
11		23193	860.7669	2579.2789	2579.2715	2.89	1	91	3.6e-008	1	U	K.AEGASNQQSTTTELTNYLPELGKK.I
11		23454	903.4668	2707.3786	2707.3664	4.49	2	(58)	8.4e-005	1	U	K.KAEGASNQQSTTTELTNYLPELGKK.I
11		23455	677.8533	2707.3842	2707.3664	6.58	2	65	1.4e-005	1	U	K.KAEGASNQQSTTTELTNYLPELGKK.I 23453
12	Q5ZZN0	71142	1489	82(55)	43(31)	7.72	Surface lipoprotein OS=Mycoplasma hyopneumoniae (strain 232) GN=p65 PE=4 SV=1
12		Query	Observed	Mr(expt)	Mr(calc)	ppm	Miss	Score	Expect	Rank	Unique	Peptide
12		7197	349.7273	697.4400	697.4374	3.67	0	15	0.72	4	U	R.ELIPVK.N
12		8129	806.4587	805.4514	805.4446	8.40	0	(10)	4.6	2	U	R.TFGNIVR.E
12		8130	403.7333	805.4521	805.4446	9.22	0	53	0.00022	1	U	R.TFGNIVR.E 8127 8128
12		8564	428.7304	855.4463	855.4450	1.47	0	49	0.0004	1	U	K.LLDPNER.A
12		8743	438.2561	874.4976	874.4912	7.26	0	22	0.46	1	U	K.LPNSGFIK.I
12		9218	462.2288	922.4430	922.4396	3.63	0	21	0.31	1	U	R.DFQGTLDK.D
12		9363	312.5405	934.5997	934.5964	3.54	0	(34)	0.00086	1		K.IAHQLLLK.L
12		9364	468.3073	934.6000	934.5964	3.90	0	40	0.00021	1		K.IAHQLLLK.L
12		9441	314.8663	941.5771	941.5698	7.71	0	23	0.26	1	U	K.WASIIKPK.S
12		9442	471.7960	941.5774	941.5698	8.09	0	(20)	0.62	1	U	K.WASIIKPK.S 9440
12		9667	482.7264	963.4383	963.4298	8.83	0	25	0.057	1	U	K.SIWNDSDK.N
12		9813	326.1794	975.5164	975.5137	2.72	0	(11)	5.3	1	U	K.DYARPNIK.I
12		9814	488.7657	975.5168	975.5137	3.10	0	22	0.45	1	U	K.DYARPNIK.I
12		9928	494.7533	987.4920	987.4873	4.79	0	(31)	0.034	1	U	K.DIEQLENK.V
12		9929	988.5000	987.4927	987.4873	5.53	0	45	0.0013	1	U	K.DIEQLENK.V
12		9959	991.5874	990.5801	990.5750	5.19	0	(17)	0.99	1	U	K.VIDLSVFAK.S
12		9960	496.2976	990.5807	990.5750	5.74	0	62	2.8e-005	1	U	K.VIDLSVFAK.S 9962 9963
12		10203	1007.5129	1006.5056	1006.4971	8.43	0	3	29	1	U	K.DSYPGLVEK.V
12		10334	510.8112	1019.6078	1019.6015	6.21	0	65	1.6e-005	1	U	K.LSINLIGYK.L 10333
12		10523	517.7852	1033.5558	1033.5484	7.13	0	42	0.0052	1	U	K.YLLYTYAK.I
12		10717	526.2795	1050.5445	1050.5346	9.49	0	13	3.8	1	U	K.QTSEFIAQK.S
12		10864	355.2403	1062.6991	1062.6913	7.30	1	7	0.26	1		K.KIAHQLLLK.L
12		11568	1128.5668	1127.5595	1127.5499	8.53	0	(41)	0.0037	1	U	K.VNYIDVYDK.S
12		11569	564.7875	1127.5604	1127.5499	9.34	0	50	0.00048	1	U	K.VNYIDVYDK.S 11567
12		12592	401.9030	1202.6871	1202.6771	8.30	1	(21)	0.39	1	U	K.VKDYARPNIK.I
12		12593	602.3509	1202.6872	1202.6771	8.40	1	51	0.0004	1	U	K.VKDYARPNIK.I
12		12645	302.6840	1206.7070	1206.6972	8.10	0	(24)	0.12	1	U	K.TPSVPKPEKPK.D
12		12646	403.2431	1206.7076	1206.6972	8.58	0	(31)	0.022	1	U	K.TPSVPKPEKPK.D
12		12647	604.3612	1206.7079	1206.6972	8.84	0	40	0.0028	1	U	K.TPSVPKPEKPK.D
12		12735	608.3238	1214.6330	1214.6506	-14.50	1	12	4.4	1	U	K.DIEQLENKVK.D
12		12765	609.8455	1217.6764	1217.6656	8.87	0	35	0.023	1	U	R.NAILSPFDLTK.L 12766
12		13473	642.3948	1282.7751	1282.7649	7.98	1	(35)	0.0074	1	U	R.ELIPVKNPFVK.A 13475
12		13474	428.5993	1282.7760	1282.7649	8.64	1	37	0.0052	1	U	R.ELIPVKNPFVK.A 13471 13472
12		13891	659.8849	1317.7552	1317.7479	5.59	0	58	7.7e-005	1	U	K.MSPQILFLTLR.N
12		13892	440.2591	1317.7555	1317.7479	5.82	0	(34)	0.018	1	U	K.MSPQILFLTLR.N
12		14126	670.3695	1338.7245	1338.7184	4.57	0	62	3.1e-005	1	U	K.IFDTIIDSFIR.K
12		14450	685.8557	1369.6969	1369.6878	6.65	1	55	0.00016	1	U	K.NKVNYIDVYDK.S
12		15551	724.3752	1446.7358	1446.7242	8.03	0	85	1.8e-007	1	U	K.IETDFINEIPEK.I 15552
12		15553	483.2548	1446.7425	1446.7242	12.7	0	(6)	17	1	U	K.IETDFINEIPEK.I
12		15608	726.8514	1451.6883	1451.6834	3.42	0	21	0.25	1	U	K.NFDFHPSIQGYK.K
12		16242	745.3581	1488.7016	1488.6885	8.81	0	61	2e-005	1	U	K.YNEIGSVFGDFNK.D 16244
12		16243	497.2421	1488.7045	1488.6885	10.7	0	(26)	0.062	1	U	K.YNEIGSVFGDFNK.D
12		16709	761.3745	1520.7345	1520.7293	3.40	1	4	16	1	U	K.SIWNDSDKNLMAK.N
12		16804	764.9181	1527.8217	1527.8144	4.81	0	86	1.5e-007	1	U	K.IEEINTNLDNLIK.E 16808
12		16806	510.2824	1527.8252	1527.8144	7.09	0	(42)	0.0038	1	U	K.IEEINTNLDNLIK.E
12		17546	790.9024	1579.7902	1579.7783	7.55	1	32	0.035	1	U	K.NFDFHPSIQGYKK.I
12		17548	395.9550	1579.7909	1579.7783	7.94	1	(19)	0.71	1	U	K.NFDFHPSIQGYKK.I
12		17549	527.6042	1579.7909	1579.7783	7.98	1	(27)	0.11	1	U	K.NFDFHPSIQGYKK.I
12		18242	822.9940	1643.9734	1643.9610	7.52	0	60	1.7e-005	1	U	K.AIINSYLGKPAGSLIK.D
12		18244	548.9998	1643.9775	1643.9610	10.0	0	(45)	0.00052	1	U	K.AIINSYLGKPAGSLIK.D 18243
12		18350	828.9641	1655.9137	1655.9093	2.61	1	84	1.7e-007	1	U	K.KIEEINTNLDNLIK.E
12		18351	552.9792	1655.9157	1655.9093	3.86	1	(62)	2.8e-005	1	U	K.KIEEINTNLDNLIK.E
12		18473	834.8812	1667.7478	1667.7461	1.01	0	41	0.0012	1	U	K.MSDNPLVTNYSGNEK.Y
12		18860	856.4435	1710.8725	1710.8617	6.31	0	88	9.7e-008	1	U	R.EIVSLPIFDNFDFR.E
12		18861	571.2990	1710.8752	1710.8617	7.88	0	(52)	0.00043	1	U	R.EIVSLPIFDNFDFR.E
12		19817	613.9630	1838.8672	1838.8646	1.40	2	62	1.6e-005	1	U	K.STFDTDQEAAIKDDKR.T
12		19818	460.7243	1838.8680	1838.8646	1.82	2	(60)	2.8e-005	1	U	K.STFDTDQEAAIKDDKR.T
12		20999	988.9748	1975.9351	1975.9222	6.57	1	106	7.1e-010	1	U	K.LTLDQEEKDDSNAEELK.N
12		21000	659.6529	1975.9368	1975.9222	7.43	1	(58)	4.9e-005	1	U	K.LTLDQEEKDDSNAEELK.N
12		21305	675.4163	2023.2271	2023.2115	7.74	0	(69)	6e-007	1	U	K.ILMNLKPEQILTLLGLSK.T
12		21372	1018.4567	2034.8988	2034.8807	8.90	0	92	5.2e-009	1	U	K.NTTNFDDFDENKPTYSK.V
12		21373	679.3074	2034.9005	2034.8807	9.72	0	(61)	6.1e-006	1	U	K.NTTNFDDFDENKPTYSK.V
12		21398	680.7460	2039.2163	2039.2064	4.84	0	70	7.8e-007	1	U	K.ILMNLKPEQILTLLGLSK.T
12		22163	729.0161	2184.0265	2184.0164	4.65	0	32	0.018	1	U	K.DGNLSGQSYPAYFAYYLQK.L
12		22762	826.7339	2477.1798	2477.1751	1.93	1	47	0.00061	1	U	K.YNEIGSVFGDFNKDSYPGLVEK.V
12		23761	1030.4955	3088.4646	3088.4454	6.21	1	64	8.8e-006	1	U	R.DFQGTLDKDGNLSGQSYPAYFAYYLQK.L
12		24204	799.5700	3992.8137	3992.7923	5.36	2	8	0.89	1	U	K.LTLDQEEKDDSNAEELKNTTNFDDFDENKPTYSK.V
13	Q601L9	124827	1295	74(45)	45(35)	2.04	Protein p97 cilium adhesin OS=Mycoplasma hyopneumoniae (strain 232) GN=P97 PE=4 SV=1
13		Query	Observed	Mr(expt)	Mr(calc)	ppm	Miss	Score	Expect	Rank	Unique	Peptide
13		6573	313.1909	624.3673	624.3635	6.03	0	25	0.071	1		K.AFFLK.A
13		6728	325.2018	648.3891	648.3846	6.92	0	19	1.4	5		K.FLELK.K
13		7438	730.4375	729.4302	729.4272	4.10	0	(41)	0.012	1		K.IDEIIK.K
13		7439	365.7233	729.4320	729.4272	6.60	0	45	0.0044	1		K.IDEIIK.K
13		8302	414.2230	826.4314	826.4225	10.8	0	32	0.024	1		K.TFGDFLK.A 8299 8300
13		8422	421.7258	841.4371	841.4334	4.39	0	(10)	2.6	1		K.GVFQYTK.D
13		8423	842.4450	841.4377	841.4334	5.14	0	32	0.02	1		K.GVFQYTK.D
13		8591	429.7711	857.5276	857.5222	6.35	1	24	0.33	1		K.KIDEIIK.K
13		8740	438.2254	874.4363	874.4297	7.55	0	26	0.13	1		K.WGLETNR.A
13		9012	903.5209	902.5137	902.5073	7.08	0	(16)	2.3	1		K.EQVISSLK.S
13		9013	452.2649	902.5152	902.5073	8.74	0	20	0.73	1		K.EQVISSLK.S 9014
13		9345	934.5317	933.5245	933.5171	7.87	0	(20)	0.53	1		K.VEVEALFK.G
13		9346	467.7704	933.5262	933.5171	9.76	0	66	1.8e-005	1		K.VEVEALFK.G 9348
13		9378	469.2997	936.5849	936.5797	5.57	0	40	0.00053	1		K.LLYFILR.D
13		9454	943.4806	942.4734	942.4658	8.03	0	38	0.0045	1		R.NPEDLDIK.L
13		9455	472.2449	942.4753	942.4658	10.1	0	(22)	0.23	1		R.NPEDLDIK.L
13		9889	985.4708	985.4708	984.4636	8.44	984.4552	(10)	2.7	0	2	K.ENIYDFGK.Y
13		9890	493.2395	984.4645	984.4552	9.41	0	43	0.0014	1		K.ENIYDFGK.Y
13		10073	501.2900	1000.5654	1000.5553	10.1	0	37	0.016	1		K.AEISNLLNK.K
13		10227	337.5079	1009.5019	1009.4981	3.70	1	40	0.005	1		K.SGFFPGDKR.S
13		10540	518.7730	1035.5313	1035.5237	7.42	0	39	0.0092	1		K.NLLEGTDFK.T
13		10876	532.8139	1063.6132	1063.6066	6.25	0	49	0.00061	1		K.LANYFPVLK.N 10874 10875
13		11587	377.2259	1128.6558	1128.6502	4.90	1	(30)	0.058	1		K.AEISNLLNKK.E
13		11588	565.3353	1128.6561	1128.6502	5.21	1	44	0.0019	1		K.AEISNLLNKK.E
13		11852	383.8795	1148.6166	1148.6077	7.77	1	(14)	2.7	1		K.DIFAEADKLK.F
13		11853	575.3159	1148.6173	1148.6077	8.34	1	30	0.082	1		K.DIFAEADKLK.F
13		12166	586.3084	1170.6023	1170.5921	8.72	0	53	0.00021	1		K.YSLIENSAFK.T
13		12193	587.2996	1172.5847	1172.5754	7.95	0	39	0.0051	1		K.TEYLPFFEK.G 12192
13		13532	645.8617	1289.7088	1289.6979	8.47	1	59	8.4e-005	1		K.NEAQIFEALKK.Y
13		13533	430.9109	1289.7108	1289.6979	10.0	1	(27)	0.13	1		K.NEAQIFEALKK.Y
13		14374	682.8400	1363.6655	1363.6673	-1.31	0	56	0.00011	1		K.AAQFNNFAPWAK.L
13		14653	696.9065	1391.7984	1391.7912	5.23	0	51	0.00026	1	U	K.LTILETLYDLAK.K
13		14703	699.3132	1396.6118	1396.6009	7.78	0	30	0.01	1		K.EDYFPMAFSYK.L
13		15439	480.9403	1439.7990	1439.7885	7.32	0	20	0.33	1		K.EIHQLSFNILAR.N
13		15463	721.9099	1441.8053	1441.7929	8.58	0	63	3.1e-005	1		K.IDLPNINQQIFK.T 15461 15462
13		15611	726.8895	1451.7645	1451.7507	9.49	1	56	0.00015	1		K.LEYTDENKLSLK.T
13		16202	743.9019	1485.7892	1485.7787	7.03	0	90	6e-008	1		K.IGSNSVLNQPQTTK.E
13		17193	778.3922	1554.7699	1554.7566	8.56	0	70	4.9e-006	1		K.LDDNLQYSFEAIK.K 17192
13		17361	784.9077	1567.8009	1567.7882	8.08	0	102	3.1e-009	1		K.GQNLSAYEFLADIK.S
13		17879	805.4327	1608.8508	1608.8512	-0.21	0	48	0.0011	1		K.TVLNLQYQFQEVK.V
13		17880	537.2922	1608.8547	1608.8512	2.21	0	(12)	3.5	1		K.TVLNLQYQFQEVK.V
13		17946	808.9075	1615.8005	1615.7941	3.99	0	86	1.3e-007	1		K.TEVELIEDNIAGDAK.L 17948
13		17949	539.6088	1615.8045	1615.7941	6.43	0	(61)	3.5e-005	1		K.TEVELIEDNIAGDAK.L 17947
13		18003	811.9460	1621.8774	1621.8716	3.60	0	59	7.2e-005	1		K.SDGFYGVLLLPQSVK.T
13		18136	818.4639	1634.9133	1634.9131	0.15	1	24	0.15	1	U	K.DKLTILETLYDLAK.K
13		18817	569.9821	1706.9245	1706.9091	9.07	1	48	0.00095	1		K.TTILDKNLLEGTDFK.T
13		18845	855.9514	1709.8883	1709.8777	6.20	0	91	4.7e-008	1		K.LPNNLGNIFEFSFAK.D
13		18922	860.9434	1719.8722	1719.8580	8.22	0	(11)	5	1		K.NGHQVASYFQDLLTK.D
13		18924	574.2983	1719.8732	1719.8580	8.81	0	64	2.1e-005	1		K.NGHQVASYFQDLLTK.D 18923
13		19790	918.9859	1835.9572	1835.9417	8.45	0	(17)	1.2	1		K.LDYGNILNPYNTQLAK.V 19789
13		19791	612.9938	1835.9595	1835.9417	9.67	0	35	0.019	1		K.LDYGNILNPYNTQLAK.V
13		20291	953.5408	1905.0671	1905.0571	5.25	0	93	2e-008	1		R.EILASPDEVQPVINILR.L
13		20292	636.0299	1905.0679	1905.0571	5.67	0	(55)	0.00011	1		R.EILASPDEVQPVINILR.L
13		20796	650.0248	1947.0525	1947.0313	10.9	2	42	0.0031	1		K.TELEGKNEAQIFEALKK.Y 20795
13		21199	672.0168	2013.0287	2013.0095	9.55	1	8	8.9	1		K.FFADDLYPDTKDNILVK.E
13		21954	712.7031	2135.0874	2135.0746	5.99	1	83	3.1e-007	1		R.LNSPNLEYSLDAASASLDKK.D
13		22347	565.0419	2256.1384	2256.1314	3.09	2	26	0.14	1		K.DKFFADDLYPDTKDNILVK.E
13		22435	761.3982	2281.1729	2281.1590	6.10	0	35	0.014	1		K.DSSTNQYVSIQNQIPSLFLK.A
13		22542	781.0357	2340.0853	2340.0698	6.61	0	63	1e-005	1		K.NQEIYQALDGNYAYEFGAFK.S
14	Q6R5I6	123798	1221	66(40)	37(30)	1.49	Adhesin OS=Mycoplasma hyopneumoniae PE=4 SV=1
14		Query	Observed	Mr(expt)	Mr(calc)	ppm	Miss	Score	Expect	Rank	Unique	Peptide
14		6573	313.1909	624.3673	624.3635	6.03	0	25	0.071	1		K.AFFLK.A
14		7438	730.4375	729.4302	729.4272	4.10	0	(41)	0.012	1		K.IDEIIK.K
14		7439	365.7233	729.4320	729.4272	6.60	0	45	0.0044	1		K.IDEIIK.K
14		8302	414.2230	826.4314	826.4225	10.8	0	32	0.024	1		K.TFGDFLK.A 8299 8300
14		8591	429.7711	857.5276	857.5222	6.35	1	24	0.33	1		K.KIDEIIK.K
14		9012	903.5209	902.5137	902.5073	7.08	0	(16)	2.3	1		K.EQVISSLK.S
14		9013	452.2649	902.5152	902.5073	8.74	0	20	0.73	1		K.EQVISSLK.S 9014
14		9223	923.5765	922.5693	922.5640	5.69	0	(16)	0.35	1		K.LLYFVLR.D
14		9224	462.2925	922.5705	922.5640	7.06	0	41	0.00099	1		K.LLYFVLR.D 9222 9225
14		9345	934.5317	933.5245	933.5171	7.87	0	(20)	0.53	1		K.VEVEALFK.G
14		9346	467.7704	933.5262	933.5171	9.76	0	66	1.8e-005	1		K.VEVEALFK.G 9348
14		9889	985.4708	985.4708	984.4636	8.44	984.4552	(10)	2.7	0	2	K.ENIYDFGK.Y
14		9890	493.2395	984.4645	984.4552	9.41	0	43	0.0014	1		K.ENIYDFGK.Y
14		10227	337.5079	1009.5019	1009.4981	3.70	1	40	0.005	1		K.SGFFPGDKR.S
14		10540	518.7730	1035.5313	1035.5237	7.42	0	39	0.0092	1		K.NLLEGTDFK.T
14		10876	532.8139	1063.6132	1063.6066	6.25	0	49	0.00061	1		K.LANYFPVLK.N 10874 10875
14		11852	383.8795	1148.6166	1148.6077	7.77	1	(14)	2.7	1		K.DIFAEADKLK.F
14		11853	575.3159	1148.6173	1148.6077	8.34	1	30	0.082	1		K.DIFAEADKLK.F
14		12166	586.3084	1170.6023	1170.5921	8.72	0	53	0.00021	1		K.YSLIENSAFK.T
14		12193	587.2996	1172.5847	1172.5754	7.95	0	39	0.0051	1		K.TEYLPFFEK.G 12192
14		13532	645.8617	1289.7088	1289.6979	8.47	1	59	8.4e-005	1		K.NEAQIFEALKK.Y
14		13533	430.9109	1289.7108	1289.6979	10.0	1	(27)	0.13	1		K.NEAQIFEALKK.Y
14		14374	682.8400	1363.6655	1363.6673	-1.31	0	56	0.00011	1		K.AAQFNNFAPWAK.L
14		14703	699.3132	1396.6118	1396.6009	7.78	0	30	0.01	1		K.EDYFPMAFSYK.L
14		15439	480.9403	1439.7990	1439.7885	7.32	0	20	0.33	1		K.EIHQLSFNILAR.N
14		15463	721.9099	1441.8053	1441.7929	8.58	0	63	3.1e-005	1		K.IDLPNINQQIFK.T 15461 15462
14		15611	726.8895	1451.7645	1451.7507	9.49	1	56	0.00015	1		K.LEYTDENKLSLK.T
14		16202	743.9019	1485.7892	1485.7787	7.03	0	90	6e-008	1		K.IGSNSVLNQPQTTK.E
14		17193	778.3922	1554.7699	1554.7566	8.56	0	70	4.9e-006	1		K.LDDNLQYSFEAIK.K 17192
14		17361	784.9077	1567.8009	1567.7882	8.08	0	102	3.1e-009	1		K.GQNLSAYEFLADIK.S
14		17879	805.4327	1608.8508	1608.8512	-0.21	0	48	0.0011	1		K.TVLNLQYQFQEVK.V
14		17880	537.2922	1608.8547	1608.8512	2.21	0	(12)	3.5	1		K.TVLNLQYQFQEVK.V
14		17946	808.9075	1615.8005	1615.7941	3.99	0	86	1.3e-007	1		K.TEVELIEDNIAGDAK.L 17948
14		17949	539.6088	1615.8045	1615.7941	6.43	0	(61)	3.5e-005	1		K.TEVELIEDNIAGDAK.L 17947
14		18003	811.9460	1621.8774	1621.8716	3.60	0	59	7.2e-005	1		K.SDGFYGVLLLPQSVK.T
14		18817	569.9821	1706.9245	1706.9091	9.07	1	48	0.00095	1		K.TTILDKNLLEGTDFK.T
14		18845	855.9514	1709.8883	1709.8777	6.20	0	91	4.7e-008	1		K.LPNNLGNIFEFSFAK.D
14		18922	860.9434	1719.8722	1719.8580	8.22	0	(11)	5	1		K.NGHQVASYFQDLLTK.D
14		18924	574.2983	1719.8732	1719.8580	8.81	0	64	2.1e-005	1		K.NGHQVASYFQDLLTK.D 18923
14		19790	918.9859	1835.9572	1835.9417	8.45	0	(17)	1.2	1		K.LDYGNILNPYNTQLAK.V 19789
14		19791	612.9938	1835.9595	1835.9417	9.67	0	35	0.019	1		K.LDYGNILNPYNTQLAK.V
14		20291	953.5408	1905.0671	1905.0571	5.25	0	93	2e-008	1		R.EILASPDEVQPVINILR.L
14		20292	636.0299	1905.0679	1905.0571	5.67	0	(55)	0.00011	1		R.EILASPDEVQPVINILR.L
14		20796	650.0248	1947.0525	1947.0313	10.9	2	42	0.0031	1		K.TELEGKNEAQIFEALKK.Y 20795
14		21199	672.0168	2013.0287	2013.0095	9.55	1	8	8.9	1		K.FFADDLYPDTKDNILVK.E
14		21954	712.7031	2135.0874	2135.0746	5.99	1	83	3.1e-007	1		R.LNSPNLEYSLDAASASLDKK.D
14		22347	565.0419	2256.1384	2256.1314	3.09	2	26	0.14	1		K.DKFFADDLYPDTKDNILVK.E
14		22435	761.3982	2281.1729	2281.1590	6.10	0	35	0.014	1		K.DSSTNQYVSIQNQIPSLFLK.A
14		22542	781.0357	2340.0853	2340.0698	6.61	0	63	1e-005	1		K.NQEIYQALDGNYAYEFGAFK.S
15	E4QSB0	122284	1183	68(43)	38(32)	1.65	Protein p97, cilium adhesin OS=Mycoplasma hyopneumoniae (strain 168) GN=MHP168_110 PE=4 SV=1
15		Query	Observed	Mr(expt)	Mr(calc)	ppm	Miss	Score	Expect	Rank	Unique	Peptide
15		6573	313.1909	624.3673	624.3635	6.03	0	25	0.071	1		K.AFFLK.A
15		7438	730.4375	729.4302	729.4272	4.10	0	(41)	0.012	1		K.IDEIIK.K
15		7439	365.7233	729.4320	729.4272	6.60	0	45	0.0044	1		K.IDEIIK.K
15		8302	414.2230	826.4314	826.4225	10.8	0	32	0.024	1		K.TFGDFLK.A 8299 8300
15		8591	429.7711	857.5276	857.5222	6.35	1	24	0.33	1		K.KIDEIIK.K
15		9012	903.5209	902.5137	902.5073	7.08	0	(16)	2.3	1		K.EQVISSLK.S
15		9013	452.2649	902.5152	902.5073	8.74	0	20	0.73	1		K.EQVISSLK.S 9014
15		9223	923.5765	922.5693	922.5640	5.69	0	(16)	0.35	1		K.LLYFVLR.D
15		9224	462.2925	922.5705	922.5640	7.06	0	41	0.00099	1		K.LLYFVLR.D 9222 9225
15		9345	934.5317	933.5245	933.5171	7.87	0	(20)	0.53	1		K.VEVEALFK.G
15		9346	467.7704	933.5262	933.5171	9.76	0	66	1.8e-005	1		K.VEVEALFK.G 9348
15		9454	943.4806	942.4734	942.4658	8.03	0	38	0.0045	1		R.NPEDLDIK.L
15		9455	472.2449	942.4753	942.4658	10.1	0	(22)	0.23	1		R.NPEDLDIK.L
15		9889	985.4708	985.4708	984.4636	8.44	984.4552	(10)	2.7	0	2	K.ENIYDFGK.Y
15		9890	493.2395	984.4645	984.4552	9.41	0	43	0.0014	1		K.ENIYDFGK.Y
15		10073	501.2900	1000.5654	1000.5553	10.1	0	37	0.016	1		K.AEISNLLNK.K
15		10227	337.5079	1009.5019	1009.4981	3.70	1	40	0.005	1		K.SGFFPGDKR.S
15		10540	518.7730	1035.5313	1035.5237	7.42	0	39	0.0092	1		K.NLLEGTDFK.T
15		10876	532.8139	1063.6132	1063.6066	6.25	0	49	0.00061	1		K.LANYFPVLK.N 10874 10875
15		11587	377.2259	1128.6558	1128.6502	4.90	1	(30)	0.058	1		K.AEISNLLNKK.E
15		11588	565.3353	1128.6561	1128.6502	5.21	1	44	0.0019	1		K.AEISNLLNKK.E
15		12166	586.3084	1170.6023	1170.5921	8.72	0	53	0.00021	1		K.YSLIENSAFK.T
15		12193	587.2996	1172.5847	1172.5754	7.95	0	39	0.0051	1		K.TEYLPFFEK.G 12192
15		13532	645.8617	1289.7088	1289.6979	8.47	1	59	8.4e-005	1		K.NEAQIFEALKK.Y
15		13533	430.9109	1289.7108	1289.6979	10.0	1	(27)	0.13	1		K.NEAQIFEALKK.Y
15		14374	682.8400	1363.6655	1363.6673	-1.31	0	56	0.00011	1		K.AAQFNNFAPWAK.L
15		14703	699.3132	1396.6118	1396.6009	7.78	0	30	0.01	1		K.EDYFPMAFSYK.L
15		15439	480.9403	1439.7990	1439.7885	7.32	0	20	0.33	1		K.EIHQLSFNILAR.N
15		15463	721.9099	1441.8053	1441.7929	8.58	0	63	3.1e-005	1		K.IDLPNINQQIFK.T 15461 15462
15		15611	726.8895	1451.7645	1451.7507	9.49	1	56	0.00015	1		K.LEYTDENKLSLK.T
15		17193	778.3922	1554.7699	1554.7566	8.56	0	70	4.9e-006	1		K.LDDNLQYSFEAIK.K 17192
15		17361	784.9077	1567.8009	1567.7882	8.08	0	102	3.1e-009	1		K.GQNLSAYEFLADIK.S
15		17879	805.4327	1608.8508	1608.8512	-0.21	0	48	0.0011	1		K.TVLNLQYQFQEVK.V
15		17880	537.2922	1608.8547	1608.8512	2.21	0	(12)	3.5	1		K.TVLNLQYQFQEVK.V
15		17946	808.9075	1615.8005	1615.7941	3.99	0	86	1.3e-007	1		K.TEVELIEDNIAGDAK.L 17948
15		17949	539.6088	1615.8045	1615.7941	6.43	0	(61)	3.5e-005	1		K.TEVELIEDNIAGDAK.L 17947
15		18003	811.9460	1621.8774	1621.8716	3.60	0	59	7.2e-005	1		K.SDGFYGVLLLPQSVK.T
15		18817	569.9821	1706.9245	1706.9091	9.07	1	48	0.00095	1		K.TTILDKNLLEGTDFK.T
15		18845	855.9514	1709.8883	1709.8777	6.20	0	91	4.7e-008	1		K.LPNNLGNIFEFSFAK.D
15		18922	860.9434	1719.8722	1719.8580	8.22	0	(11)	5	1		K.NGHQVASYFQDLLTK.D
15		18924	574.2983	1719.8732	1719.8580	8.81	0	64	2.1e-005	1		K.NGHQVASYFQDLLTK.D 18923
15		19790	918.9859	1835.9572	1835.9417	8.45	0	(17)	1.2	1		K.LDYGNILNPYNTQLAK.V 19789
15		19791	612.9938	1835.9595	1835.9417	9.67	0	35	0.019	1		K.LDYGNILNPYNTQLAK.V
15		20291	953.5408	1905.0671	1905.0571	5.25	0	93	2e-008	1		R.EILASPDEVQPVINILR.L
15		20292	636.0299	1905.0679	1905.0571	5.67	0	(55)	0.00011	1		R.EILASPDEVQPVINILR.L
15		20796	650.0248	1947.0525	1947.0313	10.9	2	42	0.0031	1		K.TELEGKNEAQIFEALKK.Y 20795
15		21199	672.0168	2013.0287	2013.0095	9.55	1	8	8.9	1		K.FFADDLYPDTKDNILVK.E
15		21954	712.7031	2135.0874	2135.0746	5.99	1	83	3.1e-007	1		R.LNSPNLEYSLDAASASLDKK.D
15		22347	565.0419	2256.1384	2256.1314	3.09	2	26	0.14	1		K.DKFFADDLYPDTKDNILVK.E
15		22435	761.3982	2281.1729	2281.1590	6.10	0	35	0.014	1		K.DSSTNQYVSIQNQIPSLFLK.A
15		22542	781.0357	2340.0853	2340.0698	6.61	0	63	1e-005	1		K.NQEIYQALDGNYAYEFGAFK.S
16	Q602B7	104442	1156	74(50)	45(38)	3.53	Isoleucine--tRNA ligase OS=Mycoplasma hyopneumoniae (strain 232) GN=ileS PE=3 SV=1
16		Query	Observed	Mr(expt)	Mr(calc)	ppm	Miss	Score	Expect	Rank	Unique	Peptide
16		6518	615.3839	614.3766	614.3752	2.31	0	20	0.65	1		K.DIIVR.Y
16		6608	630.4207	629.4134	629.4112	3.57	0	(27)	0.52	2	U	K.SILGIK.Y
16		6609	315.7142	629.4138	629.4112	4.12	0	46	0.0069	1	U	K.SILGIK.Y
16		6967	337.7197	673.4248	673.4196	7.72	0	39	0.00091	1		K.LLMVAK.V
16		7487	369.6972	737.3799	737.3748	6.95	0	18	0.76	1	U	R.IWYEK.T
16		9151	459.2672	916.5197	916.5130	7.33	1	34	0.027	1		R.KDWLISR.Q
16		9294	465.7146	929.4147	929.4065	8.79	0	15	0.32	1		K.YGCDIFR.L
16		9663	482.2799	962.5451	962.5437	1.53	0	47	0.0013	1		K.LNLLTDFK.Q
16		9712	323.8874	968.6403	968.6382	2.18	1	66	3.8e-006	1		K.ILKDIIVR.Y
16		9713	485.3279	968.6411	968.6382	3.01	1	(49)	0.00016	2		K.ILKDIIVR.Y
16		9940	495.3147	988.6148	988.6069	7.94	0	(18)	0.36	1		R.TLKPVIYR.G
16		9941	330.5460	988.6162	988.6069	9.41	0	30	0.021	1		R.TLKPVIYR.G
16		9957	496.2881	990.5617	990.5538	7.91	0	60	6.3e-005	1	U	K.LAVIFDWK.H
16		9975	496.7910	991.5675	991.5590	8.65	0	44	0.0025	1	U	K.LITEFLEK.K 9976
16		10221	505.2638	1008.5130	1008.5029	10.1	0	33	0.027	1		K.YQNLGWTK.E
16		10620	523.2770	1044.5394	1044.5339	5.28	0	40	0.006	1		K.TTDELLPEK.Y
16		10621	1045.5474	1044.5401	1044.5339	5.93	0	(25)	0.18	1		K.TTDELLPEK.Y
16		10647	349.5299	1045.5679	1045.5596	7.90	0	18	1.1	1	U	K.YLHPIFEK.I
16		10648	1046.5758	1045.5685	1045.5596	8.50	0	(3)	33	1	U	K.YLHPIFEK.I
16		11158	546.3280	1090.6414	1090.6386	2.59	1	47	0.00088	1		K.KLNLLTDFK.Q
16		11398	556.7787	1111.5429	1111.5338	8.19	0	38	0.0069	1	U	K.WDEFFQIK.D 11399
16		11483	374.2279	1119.6619	1119.6539	7.12	1	44	0.0012	1	U	K.LITEFLEKK.S
16		11484	560.8417	1119.6688	1119.6539	13.3	1	(9)	3.4	1	U	K.LITEFLEKK.S
16		12225	588.3339	1174.6533	1174.6458	6.35	0	35	0.017	1	U	K.NQIYQQILR.K 12226
16		12350	593.3367	1184.6589	1184.6554	2.99	0	(38)	0.01	1		K.LLSHGFVVDAK.G
16		12351	395.8938	1184.6596	1184.6554	3.55	0	43	0.0031	1		K.LLSHGFVVDAK.G
16		12412	595.7744	1189.5343	1189.5251	7.69	0	59	1.9e-005	1	U	K.SHFDEELDAK.W
16		12413	397.5188	1189.5345	1189.5251	7.87	0	(32)	0.0091	1	U	K.SHFDEELDAK.W
16		12678	606.3565	1210.6983	1210.6921	5.13	0	44	0.00095	1	U	R.GNGVDPLVILSK.Y
16		12808	611.8256	1221.6366	1221.6241	10.2	0	35	0.023	1		K.DSVYQLIEQK.I
16		13027	621.3256	1240.6366	1240.6340	2.10	0	48	0.00065	1	U	R.SPSLFTSFDIK.K
16		14044	666.8399	1331.6652	1331.6510	10.7	0	86	1.4e-007	1	U	K.HYEIIDNFPGK.S 14041
16		14198	674.8188	1347.6230	1347.6135	7.04	1	38	0.0031	1	U	K.DKFYADFWEK.N
16		14199	450.2151	1347.6236	1347.6135	7.48	1	(20)	0.24	1	U	K.DKFYADFWEK.N
16		14437	685.3774	1368.7403	1368.7289	8.34	1	44	0.0016	1	U	R.SPSLFTSFDIKK.G
16		14439	457.2543	1368.7412	1368.7289	8.95	1	(42)	0.0027	1	U	R.SPSLFTSFDIKK.G 14438
16		14677	465.5679	1393.6818	1393.6700	8.44	0	19	0.55	1	U	K.QISVHMEEFFK.K
16		14816	469.6105	1405.8098	1405.7969	9.13	0	63	1.8e-005	1	U	R.FLITNLADFKPK.K 14815
16		14857	470.8989	1409.6750	1409.6649	7.12	0	(1)	25	1	U	K.QISVHMEEFFK.K
16		15073	712.3741	1422.7337	1422.7242	6.72	1	45	0.0021	1	U	K.DILYADKEESLK.R
16		16642	758.3745	1514.7343	1514.7187	10.3	0	(36)	0.0087	1		K.NSLNIFNSNFSMK.A
16		16730	381.4521	1521.7794	1521.7650	9.47	1	13	3	1	U	K.QISVHMEEFFKK.S
16		16854	766.3710	1530.7275	1530.7137	9.05	0	58	4.9e-005	1		K.NSLNIFNSNFSMK.A
16		17309	783.8910	1565.7675	1565.7508	10.7	0	94	1.6e-008	1	U	K.SNDFANSQILAQMK.Q
16		17310	522.9301	1565.7685	1565.7508	11.3	0	(46)	0.0011	1	U	K.SNDFANSQILAQMK.Q
16		17371	785.3846	1568.7547	1568.7471	4.89	0	52	0.00021	1	U	K.QIYQTNTPNYEAK.Q
16		17968	809.4141	1616.8136	1616.8086	3.09	0	51	0.0004	1	U	K.AIEEIEFPENWLK.K
16		18264	549.9556	1646.8451	1646.8376	4.54	1	(37)	0.013	1	U	K.LKNEIIQNYDQNR.F
16		18265	824.4310	1646.8474	1646.8376	5.95	1	76	1.4e-006	1	U	K.LKNEIIQNYDQNR.F
16		18549	839.4205	1676.8265	1676.8080	11.1	1	20	0.52	1	U	R.CFEVLNEIVPEKNS.-
16		18693	847.4556	1692.8966	1692.8875	5.35	0	53	0.00029	1		R.SWGIPLIIFYDQNK.E
16		18706	847.9442	1693.8739	1693.8675	3.76	0	86	1.4e-007	1	U	K.NGENFYVLAANLLEK.L
16		19116	582.2622	1743.7646	1743.7556	5.17	0	42	0.00059	1	U	R.ENNLEMVMHVNDDGK.F
16		20667	646.0261	1935.0565	1935.0465	5.18	1	38	0.0064	1	U	R.IKNGENFYVLAANLLEK.L
16		21086	498.4988	1989.9660	1989.9472	9.45	2	(20)	0.35	1	U	K.ANLSEKDKFYADFWEK.N
16		21087	664.3300	1989.9681	1989.9472	10.5	2	44	0.0016	1	U	K.ANLSEKDKFYADFWEK.N
16		21272	404.8124	2019.0257	2019.0115	7.01	0	(21)	0.5	1	U	K.ILHLSFIDHSFPHDWR.T 21271 21274
16		21273	505.7640	2019.0269	2019.0115	7.64	0	32	0.036	1	U	K.ILHLSFIDHSFPHDWR.T 21275 21276 21277
16		21300	675.3023	2022.8851	2022.8708	7.08	0	(56)	1.8e-005	1	U	K.FNENAGQFSGQFYADSNK.L
16		21301	1012.4520	2022.8895	2022.8708	9.26	0	86	2.4e-008	1	U	K.FNENAGQFSGQFYADSNK.L
16		21388	679.3557	2035.0453	2035.0262	9.39	1	34	0.026	1	U	K.TTDELLPEKYQNLGWTK.E
16		23126	855.4157	2563.2251	2563.2206	1.77	0	(25)	0.11	1	U	K.TMAGFYSPFVPGWDTHGLPIENK.I
16		23192	860.7481	2579.2225	2579.2155	2.71	0	64	1.2e-005	1	U	K.TMAGFYSPFVPGWDTHGLPIENK.I
17	Q6R5H9	122028	1153	60(38)	35(29)	1.46	Adhesin OS=Mycoplasma hyopneumoniae PE=4 SV=1
17		Query	Observed	Mr(expt)	Mr(calc)	ppm	Miss	Score	Expect	Rank	Unique	Peptide
17		6573	313.1909	624.3673	624.3635	6.03	0	25	0.071	1		K.AFFLK.A
17		7438	730.4375	729.4302	729.4272	4.10	0	(41)	0.012	1		K.IDEIIK.K
17		7439	365.7233	729.4320	729.4272	6.60	0	45	0.0044	1		K.IDEIIK.K
17		8302	414.2230	826.4314	826.4225	10.8	0	32	0.024	1		K.TFGDFLK.A 8299 8300
17		8591	429.7711	857.5276	857.5222	6.35	1	24	0.33	1		K.KIDEIIK.K
17		8740	438.2254	874.4363	874.4297	7.55	0	26	0.13	1		K.WGLETNR.A
17		9012	903.5209	902.5137	902.5073	7.08	0	(16)	2.3	1		K.EQVISSLK.S
17		9013	452.2649	902.5152	902.5073	8.74	0	20	0.73	1		K.EQVISSLK.S 9014
17		9345	934.5317	933.5245	933.5171	7.87	0	(20)	0.53	1		K.VEVEALFK.G
17		9346	467.7704	933.5262	933.5171	9.76	0	66	1.8e-005	1		K.VEVEALFK.G 9348
17		9378	469.2997	936.5849	936.5797	5.57	0	40	0.00053	1		K.LLYFILR.D
17		9454	943.4806	942.4734	942.4658	8.03	0	38	0.0045	1		R.NPEDLDIK.L
17		9455	472.2449	942.4753	942.4658	10.1	0	(22)	0.23	1		R.NPEDLDIK.L
17		9889	985.4708	985.4708	984.4636	8.44	984.4552	(10)	2.7	0	2	K.ENIYDFGK.Y
17		9890	493.2395	984.4645	984.4552	9.41	0	43	0.0014	1		K.ENIYDFGK.Y
17		10227	337.5079	1009.5019	1009.4981	3.70	1	40	0.005	1		K.SGFFPGDKR.S
17		10540	518.7730	1035.5313	1035.5237	7.42	0	39	0.0092	1		K.NLLEGTDFK.T
17		10876	532.8139	1063.6132	1063.6066	6.25	0	49	0.00061	1		K.LANYFPVLK.N 10874 10875
17		11852	383.8795	1148.6166	1148.6077	7.77	1	(14)	2.7	1		K.DIFAEADKLK.F
17		11853	575.3159	1148.6173	1148.6077	8.34	1	30	0.082	1		K.DIFAEADKLK.F
17		12166	586.3084	1170.6023	1170.5921	8.72	0	53	0.00021	1		K.YSLIENSAFK.T
17		12193	587.2996	1172.5847	1172.5754	7.95	0	39	0.0051	1		K.TEYLPFFEK.G 12192
17		13532	645.8617	1289.7088	1289.6979	8.47	1	59	8.4e-005	1		K.NEAQIFEALKK.Y
17		13533	430.9109	1289.7108	1289.6979	10.0	1	(27)	0.13	1		K.NEAQIFEALKK.Y
17		14374	682.8400	1363.6655	1363.6673	-1.31	0	56	0.00011	1		K.AAQFNNFAPWAK.L
17		14703	699.3132	1396.6118	1396.6009	7.78	0	30	0.01	1		K.EDYFPMAFSYK.L
17		15439	480.9403	1439.7990	1439.7885	7.32	0	20	0.33	1		K.EIHQLSFNILAR.N
17		15463	721.9099	1441.8053	1441.7929	8.58	0	63	3.1e-005	1		K.IDLPNINQQIFK.T 15461 15462
17		15611	726.8895	1451.7645	1451.7507	9.49	1	56	0.00015	1		K.LEYTDENKLSLK.T
17		16202	743.9019	1485.7892	1485.7787	7.03	0	90	6e-008	1		K.LGSNSVLNQPQTTK.E
17		17193	778.3922	1554.7699	1554.7566	8.56	0	70	4.9e-006	1		K.LDDNLQYSFEAIK.K 17192
17		17361	784.9077	1567.8009	1567.7882	8.08	0	102	3.1e-009	1		K.GQNLSAYEFLADIK.S
17		17879	805.4327	1608.8508	1608.8512	-0.21	0	48	0.0011	1		K.TVLNLQYQFQEVK.V
17		17880	537.2922	1608.8547	1608.8512	2.21	0	(12)	3.5	1		K.TVLNLQYQFQEVK.V
17		17946	808.9075	1615.8005	1615.7941	3.99	0	86	1.3e-007	1		K.TEVELIEDNIAGDAK.L 17948
17		17949	539.6088	1615.8045	1615.7941	6.43	0	(61)	3.5e-005	1		K.TEVELIEDNIAGDAK.L 17947
17		18003	811.9460	1621.8774	1621.8716	3.60	0	59	7.2e-005	1		K.SDGFYGVLLLPQSVK.T
17		18817	569.9821	1706.9245	1706.9091	9.07	1	48	0.00095	1		K.TTILDKNLLEGTDFK.T
17		18922	860.9434	1719.8722	1719.8580	8.22	0	(11)	5	1		K.NGHQVASYFQDLLTK.D
17		18924	574.2983	1719.8732	1719.8580	8.81	0	64	2.1e-005	1		K.NGHQVASYFQDLLTK.D 18923
17		20291	953.5408	1905.0671	1905.0571	5.25	0	93	2e-008	1		R.EILASPDEVQPVINILR.L
17		20292	636.0299	1905.0679	1905.0571	5.67	0	(55)	0.00011	1		R.EILASPDEVQPVINILR.L
17		20796	650.0248	1947.0525	1947.0313	10.9	2	42	0.0031	1		K.TELEGKNEAQIFEALKK.Y 20795
17		21954	712.7031	2135.0874	2135.0746	5.99	1	83	3.1e-007	1		R.LNSPNLEYSLDAASASLDKK.D
17		22435	761.3982	2281.1729	2281.1590	6.10	0	35	0.014	1		K.DSSTNQYVSIQNQIPSLFLK.A
17		22542	781.0357	2340.0853	2340.0698	6.61	0	63	1e-005	1		K.NQEIYQALDGNYAYEFGAFK.S
18	Q4A8G7	122821	1145	68(41)	38(31)	1.64	Protein P97-copy 1 OS=Mycoplasma hyopneumoniae (strain 7448) GN=MHP7448_0198 PE=4 SV=1
18		Query	Observed	Mr(expt)	Mr(calc)	ppm	Miss	Score	Expect	Rank	Unique	Peptide
18		6573	313.1909	624.3673	624.3635	6.03	0	25	0.071	1		K.AFFLK.A
18		7438	730.4375	729.4302	729.4272	4.10	0	(41)	0.012	1		K.IDEIIK.K
18		7439	365.7233	729.4320	729.4272	6.60	0	45	0.0044	1		K.IDEIIK.K
18		8302	414.2230	826.4314	826.4225	10.8	0	32	0.024	1		K.TFGDFLK.A 8299 8300
18		8422	421.7258	841.4371	841.4334	4.39	0	(10)	2.6	1		K.GVFQYTK.D
18		8423	842.4450	841.4377	841.4334	5.14	0	32	0.02	1		K.GVFQYTK.D
18		8591	429.7711	857.5276	857.5222	6.35	1	24	0.33	1		K.KIDEIIK.K
18		9012	903.5209	902.5137	902.5073	7.08	0	(16)	2.3	1		K.EQVISSLK.S
18		9013	452.2649	902.5152	902.5073	8.74	0	20	0.73	1		K.EQVISSLK.S 9014
18		9223	923.5765	922.5693	922.5640	5.69	0	(16)	0.35	1		K.LLYFVLR.D
18		9224	462.2925	922.5705	922.5640	7.06	0	41	0.00099	1		K.LLYFVLR.D 9222 9225
18		9345	934.5317	933.5245	933.5171	7.87	0	(20)	0.53	1		K.VEVEALFK.G
18		9346	467.7704	933.5262	933.5171	9.76	0	66	1.8e-005	1		K.VEVEALFK.G 9348
18		9454	943.4806	942.4734	942.4658	8.03	0	38	0.0045	1		R.NPEDLDIK.L
18		9455	472.2449	942.4753	942.4658	10.1	0	(22)	0.23	1		R.NPEDLDIK.L
18		9889	985.4708	985.4708	984.4636	8.44	984.4552	(10)	2.7	0	2	K.ENIYDFGK.Y
18		9890	493.2395	984.4645	984.4552	9.41	0	43	0.0014	1		K.ENIYDFGK.Y
18		10073	501.2900	1000.5654	1000.5553	10.1	0	37	0.016	1		K.AEISNLLNK.K
18		10227	337.5079	1009.5019	1009.4981	3.70	1	40	0.005	1		K.SGFFPGDKR.S
18		10540	518.7730	1035.5313	1035.5237	7.42	0	39	0.0092	1		K.NLLEGTDFK.T
18		10876	532.8139	1063.6132	1063.6066	6.25	0	49	0.00061	1		K.LANYFPVLK.N 10874 10875
18		11587	377.2259	1128.6558	1128.6502	4.90	1	(30)	0.058	1		K.AEISNLLNKK.E
18		11588	565.3353	1128.6561	1128.6502	5.21	1	44	0.0019	1		K.AEISNLLNKK.E
18		11852	383.8795	1148.6166	1148.6077	7.77	1	(14)	2.7	1		K.DIFAEADKLK.F
18		11853	575.3159	1148.6173	1148.6077	8.34	1	30	0.082	1		K.DIFAEADKLK.F
18		12166	586.3084	1170.6023	1170.5921	8.72	0	53	0.00021	1		K.YSLIENSAFK.T
18		12193	587.2996	1172.5847	1172.5754	7.95	0	39	0.0051	1		K.TEYLPFFEK.G 12192
18		14374	682.8400	1363.6655	1363.6673	-1.31	0	56	0.00011	1		K.AAQFNNFAPWAK.L
18		14703	699.3132	1396.6118	1396.6009	7.78	0	30	0.01	1		K.EDYFPMAFSYK.L
18		15439	480.9403	1439.7990	1439.7885	7.32	0	20	0.33	1		K.EIHQLSFNILAR.N
18		15463	721.9099	1441.8053	1441.7929	8.58	0	63	3.1e-005	1		K.IDLPNINQQIFK.T 15461 15462
18		15611	726.8895	1451.7645	1451.7507	9.49	1	56	0.00015	1		K.LEYTDENKLSLK.T
18		16202	743.9019	1485.7892	1485.7787	7.03	0	90	6e-008	1		K.IGSNSVLNQPQTTK.E
18		17193	778.3922	1554.7699	1554.7566	8.56	0	70	4.9e-006	1		K.LDDNLQYSFEAIK.K 17192
18		17361	784.9077	1567.8009	1567.7882	8.08	0	102	3.1e-009	1		K.GQNLSAYEFLADIK.S
18		17879	805.4327	1608.8508	1608.8512	-0.21	0	48	0.0011	1		K.TVLNLQYQFQEVK.V
18		17880	537.2922	1608.8547	1608.8512	2.21	0	(12)	3.5	1		K.TVLNLQYQFQEVK.V
18		17946	808.9075	1615.8005	1615.7941	3.99	0	86	1.3e-007	1		K.TEVELIEDNIAGDAK.L 17948
18		17949	539.6088	1615.8045	1615.7941	6.43	0	(61)	3.5e-005	1		K.TEVELIEDNIAGDAK.L 17947
18		18003	811.9460	1621.8774	1621.8716	3.60	0	59	7.2e-005	1		K.SDGFYGVLLLPQSVK.T
18		18817	569.9821	1706.9245	1706.9091	9.07	1	48	0.00095	1		K.TTILDKNLLEGTDFK.T
18		18845	855.9514	1709.8883	1709.8777	6.20	0	91	4.7e-008	1		K.LPNNLGNIFEFSFAK.D
18		18922	860.9434	1719.8722	1719.8580	8.22	0	(11)	5	1		K.NGHQVASYFQDLLTK.D
18		18924	574.2983	1719.8732	1719.8580	8.81	0	64	2.1e-005	1		K.NGHQVASYFQDLLTK.D 18923
18		19790	918.9859	1835.9572	1835.9417	8.45	0	(17)	1.2	1		K.LDYGNILNPYNTQLAK.V 19789
18		19791	612.9938	1835.9595	1835.9417	9.67	0	35	0.019	1		K.LDYGNILNPYNTQLAK.V
18		20291	953.5408	1905.0671	1905.0571	5.25	0	93	2e-008	1		R.EILASPDEVQPVINILR.L
18		20292	636.0299	1905.0679	1905.0571	5.67	0	(55)	0.00011	1		R.EILASPDEVQPVINILR.L
18		21199	672.0168	2013.0287	2013.0095	9.55	1	8	8.9	1		K.FFADDLYPDTKDNILVK.E
18		22347	565.0419	2256.1384	2256.1314	3.09	2	26	0.14	1		K.DKFFADDLYPDTKDNILVK.E
18		22435	761.3982	2281.1729	2281.1590	6.10	0	35	0.014	1		K.DSSTNQYVSIQNQIPSLFLK.A
18		22542	781.0357	2340.0853	2340.0698	6.61	0	63	1e-005	1		K.NQEIYQALDGNYAYEFGAFK.S
19	S5FXY1	159753	1106	56(36)	30(22)	0.87	p76 membrane protein OS=Mycoplasma hyopneumoniae 7422 GN=MHL_3203 PE=4 SV=1
19		Query	Observed	Mr(expt)	Mr(calc)	ppm	Miss	Score	Expect	Rank	Unique	Peptide
19		8559	855.5332	854.5259	854.5225	3.98	0	(16)	0.42	1		K.ISPLANLK.L
19		8561	428.2729	854.5313	854.5225	10.3	0	45	0.00048	1		K.ISPLANLK.L 8560
19		8711	873.4406	872.4333	872.4279	6.17	0	(24)	0.14	1		R.YSAYELK.G
19		8713	437.2257	872.4369	872.4279	10.2	0	29	0.041	1		R.YSAYELK.G 8712
19		8773	878.4655	877.4582	877.4545	4.25	0	35	0.024	1		K.LVFENEK.L
19		8916	448.7573	895.5000	895.4916	9.42	0	50	0.0003	1		K.VFSQIFR.N 8915
19		9355	468.2526	934.4906	934.4872	3.65	1	26	0.13	1		R.EKFDQLR.G
19		9356	312.5044	934.4913	934.4872	4.32	1	(14)	2	1		R.EKFDQLR.G
19		9491	315.8293	944.4662	944.4617	4.82	0	(23)	0.18	1		K.IHGWNYR.T
19		9492	473.2407	944.4668	944.4617	5.46	0	25	0.1	1		K.IHGWNYR.T 9493
19		9761	325.2052	972.5938	972.5855	8.49	1	(19)	0.52	1		K.TELKEILK.I
19		9763	487.3046	972.5947	972.5855	9.46	1	38	0.0075	1		K.TELKEILK.I 9762
19		9764	973.6027	973.6027	972.5954	10.2	972.5855	(17)	0.91	1	8	K.TELKEILK.I
19		10378	513.2916	1024.5686	1024.5593	9.02	0	44	0.0014	1		K.LAFGDYLVK.Y
19		11191	548.2750	548.2750	1094.5354	10.0	1094.5244	4	16	0	3	K.ITTFQDDQK.D
19		11714	570.3165	1138.6185	1138.6135	4.40	1	8	7.3	1		K.DKVFSQIFR.N
19		11751	571.8440	1141.6734	1141.6706	2.44	0	69	7.4e-006	1		K.LNQALLETLK.D 11752
19		11926	578.3077	1154.6008	1154.5931	6.66	0	38	0.0067	1		K.GNPIQQELEK.L 11927
19		11985	387.2243	1158.6511	1158.6397	9.81	0	31	0.055	1		K.LLSTTNVHFK.S
19		12859	613.8746	1225.7346	1225.7282	5.24	0	56	8.5e-005	1		K.LNPISEITIVK.L 12860
19		13271	632.8419	1263.6693	1263.6612	6.43	0	63	3.4e-005	1		K.IQEVIWSFSR.E 13272 13273
19		13916	660.8460	1319.6775	1319.6761	1.00	0	42	0.0047	1		K.GWTYPIDIDIK.G
19		14194	674.3586	1346.7026	1346.7057	-2.30	1	6	17	1		R.VGMTFKGFAVFK.G
19		14651	696.8884	1391.7622	1391.7561	4.36	1	43	0.0033	1		K.KIQEVIWSFSR.E
19		14652	464.9294	1391.7663	1391.7561	7.32	1	(28)	0.099	1		K.KIQEVIWSFSR.E
19		15127	715.3704	1428.7263	1428.7209	3.79	0	80	5.4e-007	1		K.TGQIQAGDVIDANK.I 15129
19		15128	477.2508	1428.7305	1428.7209	6.77	0	(58)	8e-005	1		K.TGQIQAGDVIDANK.I
19		16794	763.9480	1525.8814	1525.8715	6.51	1	(38)	0.0043	1		K.ISPLANLKLEVDSK.N
19		16795	509.6351	1525.8836	1525.8715	7.89	1	59	4.1e-005	1		K.ISPLANLKLEVDSK.N
19		17717	798.9162	1595.8178	1595.8155	1.48	0	68	8.9e-006	1		K.LDIDDQAGTASIHLK.L
19		17718	532.9479	1595.8218	1595.8155	3.96	0	(36)	0.013	1		K.LDIDDQAGTASIHLK.L
19		19240	587.3394	1758.9963	1758.9880	4.71	1	55	0.00011	1		K.LNQALLETLKDFGGLK.L
19		19913	927.9504	927.9504	1853.8863	-13.78	1853.9119	1	28	1	7	K.KPEQDQKPQEKQEDK.Q
19		21151	668.0493	2001.1260	2001.1146	5.68	1	81	2.4e-007	1		K.LVFENEKLNQALLETLK.D
19		21175	670.6681	2008.9826	2008.9742	4.21	0	(77)	9e-007	1		K.FLEELYNPTQTSQSPQK.S
19		21176	1005.4992	2008.9837	2008.9742	4.77	0	84	1.8e-007	1		K.FLEELYNPTQTSQSPQK.S 21174
19		21393	680.0471	2037.1194	2037.1106	4.30	1	64	1.3e-005	1		K.SLIKLDIDDQAGTASIHLK.L
19		21394	510.2889	2037.1263	2037.1106	7.71	1	(34)	0.011	1		K.SLIKLDIDDQAGTASIHLK.L
19		21837	1053.5646	2105.1146	2105.1017	6.12	0	40	0.0055	1		R.NQNAYLTIRPQINEYLR.K
19		21838	702.7142	2105.1207	2105.1017	9.00	0	(27)	0.097	1		R.NQNAYLTIRPQINEYLR.K
19		21936	533.3144	2129.2287	2129.2095	8.99	2	11	1.1	1		K.KLVFENEKLNQALLETLK.D
19		22361	754.0512	2259.1316	2259.1171	6.42	1	50	0.00047	1		K.NNQYQIYSTDIDKIFAQAK.L
19		22853	1250.1956	2498.3766	2498.3632	5.36	0	104	1.2e-009	1		K.LLAASGLQGLLPNEYTLLPVSSDK.S
19		22854	833.7995	2498.3767	2498.3632	5.40	0	(75)	1e-006	1		K.LLAASGLQGLLPNEYTLLPVSSDK.S
20	Q56H18	123513	1094	68(41)	37(30)	1.56	Ciliary adhesin protein P97 OS=Mycoplasma hyopneumoniae PE=4 SV=1
20		Query	Observed	Mr(expt)	Mr(calc)	ppm	Miss	Score	Expect	Rank	Unique	Peptide
20		6573	313.1909	624.3673	624.3635	6.03	0	25	0.071	1		K.AFFLK.A
20		7438	730.4375	729.4302	729.4272	4.10	0	(41)	0.012	1		K.IDEIIK.K
20		7439	365.7233	729.4320	729.4272	6.60	0	45	0.0044	1		K.IDEIIK.K
20		8302	414.2230	826.4314	826.4225	10.8	0	32	0.024	1		K.TFGDFLK.A 8299 8300
20		8422	421.7258	841.4371	841.4334	4.39	0	(10)	2.6	1		K.GVFQYTK.D
20		8423	842.4450	841.4377	841.4334	5.14	0	32	0.02	1		K.GVFQYTK.D
20		8591	429.7711	857.5276	857.5222	6.35	1	24	0.33	1		K.KIDEIIK.K
20		9012	903.5209	902.5137	902.5073	7.08	0	(16)	2.3	1		K.EQVISSLK.S
20		9013	452.2649	902.5152	902.5073	8.74	0	20	0.73	1		K.EQVISSLK.S 9014
20		9223	923.5765	922.5693	922.5640	5.69	0	(16)	0.35	1		K.LLYFVLR.D
20		9224	462.2925	922.5705	922.5640	7.06	0	41	0.00099	1		K.LLYFVLR.D 9222 9225
20		9345	934.5317	933.5245	933.5171	7.87	0	(20)	0.53	1		K.VEVEALFK.G
20		9346	467.7704	933.5262	933.5171	9.76	0	66	1.8e-005	1		K.VEVEALFK.G 9348
20		9454	943.4806	942.4734	942.4658	8.03	0	38	0.0045	1		R.NPEDLDIK.L
20		9455	472.2449	942.4753	942.4658	10.1	0	(22)	0.23	1		R.NPEDLDIK.L
20		9889	985.4708	985.4708	984.4636	8.44	984.4552	(10)	2.7	0	2	K.ENIYDFGK.Y
20		9890	493.2395	984.4645	984.4552	9.41	0	43	0.0014	1		K.ENIYDFGK.Y
20		10073	501.2900	1000.5654	1000.5553	10.1	0	37	0.016	1		K.AEISNLLNK.K
20		10227	337.5079	1009.5019	1009.4981	3.70	1	40	0.005	1		K.SGFFPGDKR.S
20		10540	518.7730	1035.5313	1035.5237	7.42	0	39	0.0092	1		K.NLLEGTDFK.T
20		10876	532.8139	1063.6132	1063.6066	6.25	0	49	0.00061	1		K.LANYFPVLK.N 10874 10875
20		11587	377.2259	1128.6558	1128.6502	4.90	1	(30)	0.058	1		K.AEISNLLNKK.E
20		11588	565.3353	1128.6561	1128.6502	5.21	1	44	0.0019	1		K.AEISNLLNKK.E
20		11852	383.8795	1148.6166	1148.6077	7.77	1	(14)	2.7	1		K.DIFAEADKLK.F
20		11853	575.3159	1148.6173	1148.6077	8.34	1	30	0.082	1		K.DIFAEADKLK.F
20		12166	586.3084	1170.6023	1170.5921	8.72	0	53	0.00021	1		K.YSLIENSAFK.T
20		12193	587.2996	1172.5847	1172.5754	7.95	0	39	0.0051	1		K.TEYLPFFEK.G 12192
20		13532	645.8617	1289.7088	1289.6979	8.47	1	59	8.4e-005	1		K.NEAQIFEALKK.Y
20		13533	430.9109	1289.7108	1289.6979	10.0	1	(27)	0.13	1		K.NEAQIFEALKK.Y
20		14374	682.8400	1363.6655	1363.6673	-1.31	0	56	0.00011	1		K.AAQFNNFAPWAK.L
20		14703	699.3132	1396.6118	1396.6009	7.78	0	30	0.01	1		K.EDYFPMAFSYK.L
20		15439	480.9403	1439.7990	1439.7885	7.32	0	20	0.33	1		K.EIHQLSFNILAR.N
20		15463	721.9099	1441.8053	1441.7929	8.58	0	63	3.1e-005	1		K.IDLPNINQQIFK.T 15461 15462
20		15611	726.8895	1451.7645	1451.7507	9.49	1	56	0.00015	1		K.LEYTDENKLSLK.T
20		17193	778.3922	1554.7699	1554.7566	8.56	0	70	4.9e-006	1		K.LDDNLQYSFEAIK.K 17192
20		17361	784.9077	1567.8009	1567.7882	8.08	0	102	3.1e-009	1		K.GQNLSAYEFLADIK.S
20		17946	808.9075	1615.8005	1615.7941	3.99	0	86	1.3e-007	1		K.TEVELIEDNIAGDAK.L 17948
20		17949	539.6088	1615.8045	1615.7941	6.43	0	(61)	3.5e-005	1		K.TEVELIEDNIAGDAK.L 17947
20		18003	811.9460	1621.8774	1621.8716	3.60	0	59	7.2e-005	1		K.SDGFYGVLLLPQSVK.T
20		18817	569.9821	1706.9245	1706.9091	9.07	1	48	0.00095	1		K.TTILDKNLLEGTDFK.T
20		18845	855.9514	1709.8883	1709.8777	6.20	0	91	4.7e-008	1		K.LPNNLGNIFEFSFAK.D
20		18922	860.9434	1719.8722	1719.8580	8.22	0	(11)	5	1		K.NGHQVASYFQDLLTK.D
20		18924	574.2983	1719.8732	1719.8580	8.81	0	64	2.1e-005	1		K.NGHQVASYFQDLLTK.D 18923
20		19790	918.9859	1835.9572	1835.9417	8.45	0	(17)	1.2	1		K.LDYGNILNPYNTQLAK.V 19789
20		19791	612.9938	1835.9595	1835.9417	9.67	0	35	0.019	1		K.LDYGNILNPYNTQLAK.V
20		20291	953.5408	1905.0671	1905.0571	5.25	0	93	2e-008	1		R.EILASPDEVQPVINILR.L
20		20292	636.0299	1905.0679	1905.0571	5.67	0	(55)	0.00011	1		R.EILASPDEVQPVINILR.L
20		20796	650.0248	1947.0525	1947.0313	10.9	2	42	0.0031	1		K.TELEGKNEAQIFEALKK.Y 20795
20		21199	672.0168	2013.0287	2013.0095	9.55	1	8	8.9	1		K.FFADDLYPDTKDNILVK.E
20		22347	565.0419	2256.1384	2256.1314	3.09	2	26	0.14	1		K.DKFFADDLYPDTKDNILVK.E
20		22542	781.0357	2340.0853	2340.0698	6.61	0	63	1e-005	1		K.NQEIYQALDGNYAYEFGAFK.S
21	S5FXB0	123375	1061	65(39)	38(31)	1.57	Protein P97 OS=Mycoplasma hyopneumoniae 7422 GN=MHL_3220 PE=4 SV=1
21		Query	Observed	Mr(expt)	Mr(calc)	ppm	Miss	Score	Expect	Rank	Unique	Peptide
21		6573	313.1909	624.3673	624.3635	6.03	0	25	0.071	1		K.AFFLK.A
21		7438	730.4375	729.4302	729.4272	4.10	0	(41)	0.012	1		K.IDEIIK.K
21		7439	365.7233	729.4320	729.4272	6.60	0	45	0.0044	1		K.IDEIIK.K
21		8302	414.2230	826.4314	826.4225	10.8	0	32	0.024	1		K.TFGDFLK.A 8299 8300
21		8422	421.7258	841.4371	841.4334	4.39	0	(10)	2.6	1		K.GVFQYTK.D
21		8423	842.4450	841.4377	841.4334	5.14	0	32	0.02	1		K.GVFQYTK.D
21		8591	429.7711	857.5276	857.5222	6.35	1	24	0.33	1		K.KIDEIIK.K
21		9012	903.5209	902.5137	902.5073	7.08	0	(16)	2.3	1		K.EQVISSLK.S
21		9013	452.2649	902.5152	902.5073	8.74	0	20	0.73	1		K.EQVISSLK.S 9014
21		9223	923.5765	922.5693	922.5640	5.69	0	(16)	0.35	1		K.LLYFVLR.D
21		9224	462.2925	922.5705	922.5640	7.06	0	41	0.00099	1		K.LLYFVLR.D 9222 9225
21		9345	934.5317	933.5245	933.5171	7.87	0	(20)	0.53	1		K.VEVEALFK.G
21		9346	467.7704	933.5262	933.5171	9.76	0	66	1.8e-005	1		K.VEVEALFK.G 9348
21		9454	943.4806	942.4734	942.4658	8.03	0	38	0.0045	1		R.NPEDLDIK.L
21		9455	472.2449	942.4753	942.4658	10.1	0	(22)	0.23	1		R.NPEDLDIK.L
21		9889	985.4708	985.4708	984.4636	8.44	984.4552	(10)	2.7	0	2	K.ENIYDFGK.Y
21		9890	493.2395	984.4645	984.4552	9.41	0	43	0.0014	1		K.ENIYDFGK.Y
21		10073	501.2900	1000.5654	1000.5553	10.1	0	37	0.016	1		K.AEISNLLNK.K
21		10227	337.5079	1009.5019	1009.4981	3.70	1	40	0.005	1		K.SGFFPGDKR.S
21		10540	518.7730	1035.5313	1035.5237	7.42	0	39	0.0092	1		K.NLLEGTDFK.T
21		10876	532.8139	1063.6132	1063.6066	6.25	0	49	0.00061	1		K.LANYFPVLK.N 10874 10875
21		11587	377.2259	1128.6558	1128.6502	4.90	1	(30)	0.058	1		K.AEISNLLNKK.E
21		11588	565.3353	1128.6561	1128.6502	5.21	1	44	0.0019	1		K.AEISNLLNKK.E
21		11852	383.8795	1148.6166	1148.6077	7.77	1	(14)	2.7	1		K.DIFAEADKLK.F
21		11853	575.3159	1148.6173	1148.6077	8.34	1	30	0.082	1		K.DIFAEADKLK.F
21		12166	586.3084	1170.6023	1170.5921	8.72	0	53	0.00021	1		K.YSLIENSAFK.T
21		12193	587.2996	1172.5847	1172.5754	7.95	0	39	0.0051	1		K.TEYLPFFEK.G 12192
21		14374	682.8400	1363.6655	1363.6673	-1.31	0	56	0.00011	1		K.AAQFNNFAPWAK.L
21		14703	699.3132	1396.6118	1396.6009	7.78	0	30	0.01	1		K.EDYFPMAFSYK.L
21		15439	480.9403	1439.7990	1439.7885	7.32	0	20	0.33	1		K.EIHQLSFNILAR.N
21		15463	721.9099	1441.8053	1441.7929	8.58	0	63	3.1e-005	1		K.IDLPNINQQIFK.T 15461 15462
21		15611	726.8895	1451.7645	1451.7507	9.49	1	56	0.00015	1		K.LEYTDENKLSLK.T
21		16202	743.9019	1485.7892	1485.7787	7.03	0	90	6e-008	1		K.IGSNSVLNQPQTTK.E
21		17193	778.3922	1554.7699	1554.7566	8.56	0	70	4.9e-006	1		K.LDDNLQYSFEAIK.K 17192
21		17361	784.9077	1567.8009	1567.7882	8.08	0	102	3.1e-009	1		K.GQNLSAYEFLADIK.S
21		17879	805.4327	1608.8508	1608.8512	-0.21	0	48	0.0011	1		K.TVLNLQYQFQEVK.V
21		17880	537.2922	1608.8547	1608.8512	2.21	0	(12)	3.5	1		K.TVLNLQYQFQEVK.V
21		18003	811.9460	1621.8774	1621.8716	3.60	0	59	7.2e-005	1		K.SDGFYGVLLLPQSVK.T
21		18817	569.9821	1706.9245	1706.9091	9.07	1	48	0.00095	1		K.TTILDKNLLEGTDFK.T
21		18845	855.9514	1709.8883	1709.8777	6.20	0	91	4.7e-008	1		K.LPNNLGNIFEFSFAK.D
21		18922	860.9434	1719.8722	1719.8580	8.22	0	(11)	5	1		K.NGHQVASYFQDLLTK.D
21		18924	574.2983	1719.8732	1719.8580	8.81	0	64	2.1e-005	1		K.NGHQVASYFQDLLTK.D 18923
21		19790	918.9859	1835.9572	1835.9417	8.45	0	(17)	1.2	1		K.LDYGNILNPYNTQLAK.V 19789
21		19791	612.9938	1835.9595	1835.9417	9.67	0	35	0.019	1		K.LDYGNILNPYNTQLAK.V
21		20291	953.5408	1905.0671	1905.0571	5.25	0	93	2e-008	1		R.EILASPDEVQPVINILR.L
21		20292	636.0299	1905.0679	1905.0571	5.67	0	(55)	0.00011	1		R.EILASPDEVQPVINILR.L
21		21199	672.0168	2013.0287	2013.0095	9.55	1	8	8.9	1		K.FFADDLYPDTKDNILVK.E
21		21954	712.7031	2135.0874	2135.0746	5.99	1	83	3.1e-007	1		R.LNSPNLEYSLDAASASLDKK.D
21		22347	565.0419	2256.1384	2256.1314	3.09	2	26	0.14	1		K.DKFFADDLYPDTKDNILVK.E
21		22435	761.3982	2281.1729	2281.1590	6.10	0	35	0.014	1		K.DSSTNQYVSIQNQIPSLFLK.A
21		22542	781.0357	2340.0853	2340.0698	6.61	0	63	1e-005	1		K.NQEIYQALDGNYAYEFGAFK.S
22	Q4A9J1	160698	1026	60(38)	31(24)	0.94	Putative p76 membrane protein OS=Mycoplasma hyopneumoniae (strain J / ATCC 25934 / NCTC 10110) GN=MHJ_0494 PE=4 SV=1
22		Query	Observed	Mr(expt)	Mr(calc)	ppm	Miss	Score	Expect	Rank	Unique	Peptide
22		8559	855.5332	854.5259	854.5225	3.98	0	(16)	0.42	1		K.ISPLANLK.L
22		8561	428.2729	854.5313	854.5225	10.3	0	45	0.00048	1		K.ISPLANLK.L 8560
22		8711	873.4406	872.4333	872.4279	6.17	0	(24)	0.14	1		R.YSAYELK.G
22		8713	437.2257	872.4369	872.4279	10.2	0	29	0.041	1		R.YSAYELK.G 8712
22		8773	878.4655	877.4582	877.4545	4.25	0	35	0.024	1		K.LVFENEK.L
22		8916	448.7573	895.5000	895.4916	9.42	0	50	0.0003	1		K.VFSQIFR.N 8915
22		9355	468.2526	934.4906	934.4872	3.65	1	26	0.13	1		R.EKFDQLR.G
22		9356	312.5044	934.4913	934.4872	4.32	1	(14)	2	1		R.EKFDQLR.G
22		9491	315.8293	944.4662	944.4617	4.82	0	(23)	0.18	1		K.IHGWNYR.T
22		9492	473.2407	944.4668	944.4617	5.46	0	25	0.1	1		K.IHGWNYR.T 9493
22		9761	325.2052	972.5938	972.5855	8.49	1	(19)	0.52	1		K.TELKEILK.I
22		9763	487.3046	972.5947	972.5855	9.46	1	38	0.0075	1		K.TELKEILK.I 9762
22		9764	973.6027	973.6027	972.5954	10.2	972.5855	(17)	0.91	1	8	K.TELKEILK.I
22		10378	513.2916	1024.5686	1024.5593	9.02	0	44	0.0014	1		K.LAFGDYLVK.Y
22		11191	548.2750	548.2750	1094.5354	10.0	1094.5244	4	16	0	3	K.ITTFQDDQK.D
22		11714	570.3165	1138.6185	1138.6135	4.40	1	8	7.3	1		K.DKVFSQIFR.N
22		11751	571.8440	1141.6734	1141.6706	2.44	0	69	7.4e-006	1		K.LNQALLETLK.D 11752
22		11926	578.3077	1154.6008	1154.5931	6.66	0	38	0.0067	1		K.GNPIQQELEK.L 11927
22		11985	387.2243	1158.6511	1158.6397	9.81	0	31	0.055	1		K.LLSTTNVHFK.S
22		12178	586.7780	1171.5413	1171.5397	1.42	0	40	0.0018	1		K.YFELSQEEK.Q
22		12859	613.8746	1225.7346	1225.7282	5.24	0	56	8.5e-005	1		K.LNPISEITIVK.L 12860
22		13271	632.8419	1263.6693	1263.6612	6.43	0	63	3.4e-005	1		K.IQEVIWSFSR.E 13272 13273
22		13916	660.8460	1319.6775	1319.6761	1.00	0	42	0.0047	1		K.GWTYPIDIDIK.G
22		14194	674.3586	1346.7026	1346.7057	-2.30	1	6	17	1		R.VGMTFKGFAVFK.G
22		14651	696.8884	1391.7622	1391.7561	4.36	1	43	0.0033	1		K.KIQEVIWSFSR.E
22		14652	464.9294	1391.7663	1391.7561	7.32	1	(28)	0.099	1		K.KIQEVIWSFSR.E
22		15127	715.3704	1428.7263	1428.7209	3.79	0	80	5.4e-007	1		K.TGQIQAGDVIDANK.I 15129
22		15128	477.2508	1428.7305	1428.7209	6.77	0	(58)	8e-005	1		K.TGQIQAGDVIDANK.I
22		16794	763.9480	1525.8814	1525.8715	6.51	1	(38)	0.0043	1		K.ISPLANLKLEVDSK.N
22		16795	509.6351	1525.8836	1525.8715	7.89	1	59	4.1e-005	1		K.ISPLANLKLEVDSK.N
22		16799	764.8834	1527.7522	1527.7457	4.27	1	56	9.5e-005	1		K.LDKYFELSQEEK.Q 16802
22		16800	510.2582	1527.7529	1527.7457	4.74	1	(40)	0.0041	1		K.LDKYFELSQEEK.Q 16801
22		17717	798.9162	1595.8178	1595.8155	1.48	0	68	8.9e-006	1		K.LDIDDQAGTASIHLK.L
22		17718	532.9479	1595.8218	1595.8155	3.96	0	(36)	0.013	1		K.LDIDDQAGTASIHLK.L
22		19240	587.3394	1758.9963	1758.9880	4.71	1	55	0.00011	1		K.LNQALLETLKDFGGLK.L
22		21151	668.0493	2001.1260	2001.1146	5.68	1	81	2.4e-007	1		K.LVFENEKLNQALLETLK.D
22		21174	1005.4984	1005.4984	2008.9821	-14.13	2009.0105	(27)	0.082	0	2	K.FLEELYKPSQTSQSPQK.S 21176
22		21175	670.6681	670.6681	2008.9826	-13.90	2009.0105	34	0.016	0	2	K.FLEELYKPSQTSQSPQK.S
22		21393	680.0471	2037.1194	2037.1106	4.30	1	64	1.3e-005	1		K.SLIKLDIDDQAGTASIHLK.L
22		21394	510.2889	2037.1263	2037.1106	7.71	1	(34)	0.011	1		K.SLIKLDIDDQAGTASIHLK.L
22		21837	1053.5646	2105.1146	2105.1017	6.12	0	40	0.0055	1		R.NQNAYLTIRPQINEYLR.K
22		21838	702.7142	2105.1207	2105.1017	9.00	0	(27)	0.097	1		R.NQNAYLTIRPQINEYLR.K
22		21936	533.3144	2129.2287	2129.2095	8.99	2	11	1.1	1		K.KLVFENEKLNQALLETLK.D
22		22361	754.0512	2259.1316	2259.1171	6.42	1	50	0.00047	1		K.NNQYQIYSTDIDKIFAQAK.L
22		22853	1250.1956	2498.3766	2498.3632	5.36	0	104	1.2e-009	1		K.LLAASGLQGLLPNEYTLLPVSSDK.S
22		22854	833.7995	2498.3767	2498.3632	5.40	0	(75)	1e-006	1		K.LLAASGLQGLLPNEYTLLPVSSDK.S
23	Q4A7M6	159678	981	53(34)	28(21)	0.87	p76 membrane protein OS=Mycoplasma hyopneumoniae (strain 7448) GN=MHP7448_0497 PE=4 SV=1
23		Query	Observed	Mr(expt)	Mr(calc)	ppm	Miss	Score	Expect	Rank	Unique	Peptide
23		8559	855.5332	854.5259	854.5225	3.98	0	(16)	0.42	1		K.ISPLANLK.L
23		8561	428.2729	854.5313	854.5225	10.3	0	45	0.00048	1		K.ISPLANLK.L 8560
23		8711	873.4406	872.4333	872.4279	6.17	0	(24)	0.14	1		R.YSAYELK.G
23		8713	437.2257	872.4369	872.4279	10.2	0	29	0.041	1		R.YSAYELK.G 8712
23		8773	878.4655	877.4582	877.4545	4.25	0	35	0.024	1		K.LVFENEK.L
23		9355	468.2526	934.4906	934.4872	3.65	1	26	0.13	1		R.EKFDQLR.G
23		9356	312.5044	934.4913	934.4872	4.32	1	(14)	2	1		R.EKFDQLR.G
23		9491	315.8293	944.4662	944.4617	4.82	0	(23)	0.18	1		K.IHGWNYR.T
23		9492	473.2407	944.4668	944.4617	5.46	0	25	0.1	1		K.IHGWNYR.T 9493
23		9761	325.2052	972.5938	972.5855	8.49	1	(19)	0.52	1		K.TELKEILK.I
23		9763	487.3046	972.5947	972.5855	9.46	1	38	0.0075	1		K.TELKEILK.I 9762
23		9764	973.6027	973.6027	972.5954	10.2	972.5855	(17)	0.91	1	8	K.TELKEILK.I
23		10378	513.2916	1024.5686	1024.5593	9.02	0	44	0.0014	1		K.LAFGDYLVK.Y
23		11191	548.2750	548.2750	1094.5354	10.0	1094.5244	4	16	0	3	K.ITTFQDDQK.D
23		11751	571.8440	1141.6734	1141.6706	2.44	0	69	7.4e-006	1		K.LNQALLETLK.D 11752
23		11926	578.3077	1154.6008	1154.5931	6.66	0	38	0.0067	1		K.GNPIQQELEK.L 11927
23		11985	387.2243	1158.6511	1158.6397	9.81	0	31	0.055	1		K.LLSTTNVHFK.S
23		12650	403.2651	1206.7736	1206.7700	3.00	2	48	3.7e-005	1		K.VKAPVIEPVKK.L
23		12651	302.7008	1206.7740	1206.7700	3.35	2	(24)	0.0083	1		K.VKAPVIEPVKK.L
23		12652	604.3944	1206.7741	1206.7700	3.46	2	(39)	0.00027	1		K.VKAPVIEPVKK.L
23		12859	613.8746	1225.7346	1225.7282	5.24	0	56	8.5e-005	1		K.LNPISEITIVK.L 12860
23		13271	632.8419	1263.6693	1263.6612	6.43	0	63	3.4e-005	1		K.IQEVIWSFSR.E 13272 13273
23		13916	660.8460	1319.6775	1319.6761	1.00	0	42	0.0047	1		K.GWTYPIDIDIK.G
23		14194	674.3586	1346.7026	1346.7057	-2.30	1	6	17	1		R.VGMTFKGFAVFK.G
23		14651	696.8884	1391.7622	1391.7561	4.36	1	43	0.0033	1		K.KIQEVIWSFSR.E
23		14652	464.9294	1391.7663	1391.7561	7.32	1	(28)	0.099	1		K.KIQEVIWSFSR.E
23		15127	715.3704	1428.7263	1428.7209	3.79	0	80	5.4e-007	1		K.TGQIQAGDVIDANK.I 15129
23		15128	477.2508	1428.7305	1428.7209	6.77	0	(58)	8e-005	1		K.TGQIQAGDVIDANK.I
23		16794	763.9480	1525.8814	1525.8715	6.51	1	(38)	0.0043	1		K.ISPLANLKLEVDSK.N
23		16795	509.6351	1525.8836	1525.8715	7.89	1	59	4.1e-005	1		K.ISPLANLKLEVDSK.N
23		17717	798.9162	1595.8178	1595.8155	1.48	0	68	8.9e-006	1		K.LDIDDQAGTASIHLK.L
23		17718	532.9479	1595.8218	1595.8155	3.96	0	(36)	0.013	1		K.LDIDDQAGTASIHLK.L
23		19240	587.3394	1758.9963	1758.9880	4.71	1	55	0.00011	1		K.LNQALLETLKDFGGLK.L
23		19913	927.9504	927.9504	1853.8863	-13.78	1853.9119	1	28	1	7	K.KPEQDQKPQEKQEDK.Q
23		21151	668.0493	2001.1260	2001.1146	5.68	1	81	2.4e-007	1		K.LVFENEKLNQALLETLK.D
23		21393	680.0471	2037.1194	2037.1106	4.30	1	64	1.3e-005	1		K.SLIKLDIDDQAGTASIHLK.L
23		21394	510.2889	2037.1263	2037.1106	7.71	1	(34)	0.011	1		K.SLIKLDIDDQAGTASIHLK.L
23		21837	1053.5646	2105.1146	2105.1017	6.12	0	40	0.0055	1		R.NQNAYLTIRPQINEYLR.K
23		21838	702.7142	2105.1207	2105.1017	9.00	0	(27)	0.097	1		R.NQNAYLTIRPQINEYLR.K
23		21936	533.3144	2129.2287	2129.2095	8.99	2	11	1.1	1		K.KLVFENEKLNQALLETLK.D
23		22361	754.0512	2259.1316	2259.1171	6.42	1	50	0.00047	1		K.NNQYQIYSTDIDKIFAQAK.L
23		22853	1250.1956	2498.3766	2498.3632	5.36	0	104	1.2e-009	1		K.LLAASGLQGLLPNEYTLLPVSSDK.S
23		22854	833.7995	2498.3767	2498.3632	5.40	0	(75)	1e-006	1		K.LLAASGLQGLLPNEYTLLPVSSDK.S
24	Q4A9R9	87325	949	48(33)	32(27)	2.02	DNA helicase OS=Mycoplasma hyopneumoniae (strain J / ATCC 25934 / NCTC 10110) GN=pcrA PE=3 SV=2
24		Query	Observed	Mr(expt)	Mr(calc)	ppm	Miss	Score	Expect	Rank	Unique	Peptide
24		7854	386.2412	770.4677	770.4650	3.55	0	(24)	0.16	1		R.DIAILAR.S
24		7855	771.4752	770.4679	770.4650	3.81	0	32	0.024	1		R.DIAILAR.S
24		8082	401.2253	800.4361	800.4280	10.1	0	31	0.044	1		K.SPEDLLK.S
24		8113	403.2002	804.3859	804.3806	6.56	0	33	0.024	1		R.SNFYFK.Q
24		8459	422.7647	843.5149	843.5065	9.87	0	35	0.024	1		K.IQELITK.N
24		8624	432.7469	863.4792	863.4752	4.61	0	47	0.0017	1		K.ISAFDAIK.F
24		8759	438.7707	875.5269	875.5229	4.57	0	62	2.8e-005	1		R.LAFVAVTR.A 8761
24		8799	442.2541	882.4937	882.4851	9.76	0	28	0.06	1		R.EALYFLK.V 8797 8798
24		9564	476.7459	951.4773	951.4702	7.45	0	37	0.011	1		K.FFEIPGDK.G 9565
24		9566	952.4868	951.4795	951.4702	9.84	0	(4)	25	1		K.FFEIPGDK.G
24		9747	486.8114	971.6083	971.6015	7.01	1	50	0.00034	1		R.KIQELITK.N
24		10335	510.8134	1019.6121	1019.6015	10.4	0	65	1.5e-005	1		R.ILALTFTNK.A 10336
24		11390	556.3321	1110.6497	1110.6397	9.05	0	63	1.4e-005	1		K.INLLTVHSSK.G
24		11652	378.8821	1133.6245	1133.6193	4.60	0	33	0.039	1		K.IPLGHDNQLK.I
24		12195	587.3127	1172.6108	1172.6037	6.08	0	50	0.00051	1		K.SINNELDQIK.V 12194
24		12521	598.8433	1195.6720	1195.6673	3.91	0	60	3.4e-005	1		K.IAVISNSSHLR.I 12523
24		12791	610.8383	1219.6621	1219.6561	4.92	0	50	0.00075	1		K.TNQNIVSAFVK.E 12792
24		13093	625.3104	1248.6062	1248.5986	6.05	0	76	9.1e-007	1		R.FNIIDEQDQK.K 13094
24		13149	417.5604	1249.6594	1249.6455	11.2	1	16	1.7	1		R.GAEVEWIYRK.I
24		13275	422.5415	1264.6028	1264.5989	3.05	0	39	0.0037	1		K.FDGHNIPYFR.H
24		14309	453.5743	1357.7009	1357.6877	9.71	1	20	0.75	1		K.NWEKSPEDLLK.S
24		14496	689.3582	1376.7017	1376.6936	5.94	1	8	9.2	2		R.FNIIDEQDQKK.I
24		14591	693.8850	1385.7553	1385.7514	2.85	0	58	9.2e-005	1	U	M.SSQNILLQLNEK.Q
24		15103	476.2626	1425.7659	1425.7504	10.9	2	24	0.22	1		K.KIDYFDAIKDAK.Q
24		17881	805.4362	1608.8579	1608.8511	4.22	0	63	2.8e-005	1		K.IAYIINESLAYPSR.I
24		18266	824.4394	1646.8642	1646.8515	7.72	0	84	2.7e-007	1		K.NIVELSEIPLSDYR.F 18268
24		18267	549.9625	1646.8657	1646.8515	8.63	0	(28)	0.1	1		K.NIVELSEIPLSDYR.F
24		19106	581.6345	1741.8816	1741.8635	10.4	1	43	0.0024	1		K.EKIEIHFEDLANER.G
24		19107	436.4778	1741.8823	1741.8635	10.8	1	(10)	5.1	1		K.EKIEIHFEDLANER.G
24		19139	874.4610	1746.9074	1746.8941	7.64	0	84	2.8e-007	1		R.LVVVGDPDQTIYSWR.G
24		19523	600.3218	1797.9435	1797.9261	9.68	0	22	0.37	1		K.SEIVEFVAGDQINHLK.F
24		19912	618.9556	1853.8449	1853.8391	3.11	1	37	0.0032	1		K.VLDQNSTSEYEEERR.L
24		21404	511.2728	2041.0621	2041.0480	6.90	1	66	1.4e-005	1		K.DKSEIVEFVAGDQINHLK.F
24		21541	685.6953	2054.0641	2054.0572	3.38	1	73	2.8e-006	1		K.TKENNIIDFDDLLLYTK.I
24		21962	714.6943	2141.0610	2141.0461	6.97	0	(64)	1.8e-005	1		R.STQNILDAANNLIENNQNR.I 21963
24		21964	1071.5408	2141.0670	2141.0461	9.77	0	84	2.1e-007	1		R.STQNILDAANNLIENNQNR.I
24		22717	820.3904	2458.1495	2458.1288	8.41	0	57	4.6e-005	1		K.LSDYLDYAAISHFEQTESQNK.I
25	Q600N7	89218	915	48(33)	32(27)	1.95	DNA helicase OS=Mycoplasma hyopneumoniae (strain 232) GN=pcrA PE=3 SV=1
25		Query	Observed	Mr(expt)	Mr(calc)	ppm	Miss	Score	Expect	Rank	Unique	Peptide
25		7854	386.2412	770.4677	770.4650	3.55	0	(24)	0.16	1		R.DIAILAR.S
25		7855	771.4752	770.4679	770.4650	3.81	0	32	0.024	1		R.DIAILAR.S
25		7966	394.2511	786.4877	786.4851	3.33	0	30	0.058	1	U	R.IDSILVK.F
25		8082	401.2253	800.4361	800.4280	10.1	0	31	0.044	1		K.SPEDLLK.S
25		8113	403.2002	804.3859	804.3806	6.56	0	33	0.024	1		R.SNFYFK.Q
25		8459	422.7647	843.5149	843.5065	9.87	0	35	0.024	1		K.IQELITK.N
25		8624	432.7469	863.4792	863.4752	4.61	0	47	0.0017	1		K.ISAFDAIK.F
25		8759	438.7707	875.5269	875.5229	4.57	0	62	2.8e-005	1		R.LAFVAVTR.A 8761
25		8799	442.2541	882.4937	882.4851	9.76	0	28	0.06	1		R.EALYFLK.V 8797 8798
25		9564	476.7459	951.4773	951.4702	7.45	0	37	0.011	1		K.FFEIPGDK.G 9565
25		9566	952.4868	951.4795	951.4702	9.84	0	(4)	25	1		K.FFEIPGDK.G
25		9747	486.8114	971.6083	971.6015	7.01	1	50	0.00034	1		R.KIQELITK.N
25		10335	510.8134	1019.6121	1019.6015	10.4	0	65	1.5e-005	1		R.ILALTFTNK.A 10336
25		11390	556.3321	1110.6497	1110.6397	9.05	0	63	1.4e-005	1		K.INLLTVHSSK.G
25		11652	378.8821	1133.6245	1133.6193	4.60	0	33	0.039	1		K.IPLGHDNQLK.I
25		12195	587.3127	1172.6108	1172.6037	6.08	0	50	0.00051	1		K.SINNELDQIK.V 12194
25		12521	598.8433	1195.6720	1195.6673	3.91	0	60	3.4e-005	1		K.IAVISNSSHLR.I 12523
25		12791	610.8383	1219.6621	1219.6561	4.92	0	50	0.00075	1		K.TNQNIVSAFVK.E 12792
25		13093	625.3104	1248.6062	1248.5986	6.05	0	76	9.1e-007	1		R.FNIIDEQDQK.K 13094
25		13149	417.5604	1249.6594	1249.6455	11.2	1	16	1.7	1		R.GAEVEWIYRK.I
25		13275	422.5415	1264.6028	1264.5989	3.05	0	39	0.0037	1		K.FDGHNIPYFR.H
25		14309	453.5743	1357.7009	1357.6877	9.71	1	20	0.75	1		K.NWEKSPEDLLK.S
25		14496	689.3582	689.3582	1376.7017	5.94	1376.6936	8	9.2	1	2	R.FNIIDEQDQKK.I
25		15103	476.2626	1425.7659	1425.7504	10.9	2	24	0.22	1		K.KIDYFDAIKDAK.Q
25		17881	805.4362	1608.8579	1608.8511	4.22	0	63	2.8e-005	1		K.IAYIINESLAYPSR.I
25		18266	824.4394	1646.8642	1646.8515	7.72	0	84	2.7e-007	1		K.NIVELSEIPLSDYR.F 18268
25		18267	549.9625	1646.8657	1646.8515	8.63	0	(28)	0.1	1		K.NIVELSEIPLSDYR.F
25		19106	581.6345	1741.8816	1741.8635	10.4	1	43	0.0024	1		K.EKIEIHFEDLANER.G
25		19107	436.4778	1741.8823	1741.8635	10.8	1	(10)	5.1	1		K.EKIEIHFEDLANER.G
25		19139	874.4610	1746.9074	1746.8941	7.64	0	84	2.8e-007	1		R.LVVVGDPDQTIYSWR.G
25		19523	600.3218	1797.9435	1797.9261	9.68	0	22	0.37	1		K.SEIVEFVAGDQINHLK.F
25		19912	618.9556	1853.8449	1853.8391	3.11	1	37	0.0032	1		K.VLDQNSTSEYEEERR.L
25		21404	511.2728	2041.0621	2041.0480	6.90	1	66	1.4e-005	1		K.DKSEIVEFVAGDQINHLK.F
25		21541	685.6953	2054.0641	2054.0572	3.38	1	73	2.8e-006	1		K.TKENNIIDFDDLLLYTK.I
25		21962	714.6943	2141.0610	2141.0461	6.97	0	(64)	1.8e-005	1		R.STQNILDAANNLIENNQNR.I 21963
25		21964	1071.5408	2141.0670	2141.0461	9.77	0	84	2.1e-007	1		R.STQNILDAANNLIENNQNR.I
25		22717	820.3904	2458.1495	2458.1288	8.41	0	57	4.6e-005	1		K.LSDYLDYAAISHFEQTESQNK.I
26	Q4A9F6	95535	906	54(35)	35(29)	2.04	DNA topoisomerase (ATP-hydrolyzing) OS=Mycoplasma hyopneumoniae (strain J / ATCC 25934 / NCTC 10110) GN=gyrA PE=3 SV=2
26		Query	Observed	Mr(expt)	Mr(calc)	ppm	Miss	Score	Expect	Rank	Unique	Peptide
26		5699	543.3918	542.3845	542.3792	9.84	0	31	0.035	1		K.ILGIK.D 5698
26		6940	670.3914	669.3841	669.3810	4.66	0	(9)	2.4	1		R.ALPDVR.D
26		6941	335.7000	669.3854	669.3810	6.64	0	23	0.1	1		R.ALPDVR.D
26		7162	346.7106	691.4067	691.4017	7.24	0	34	0.021	1	U	K.GSFIIR.A
26		7163	692.4146	691.4073	691.4017	8.14	0	(6)	14	1	U	K.GSFIIR.A
26		7239	704.4511	703.4438	703.4381	8.07	0	(9)	1.6	1		K.VAFLVR.N
26		7240	352.7294	703.4442	703.4381	8.75	0	56	3.1e-005	1		K.VAFLVR.N 7241
26		7444	366.7081	731.4016	731.4000	2.22	0	36	0.017	1		K.AIIEMR.L
26		7468	734.4460	733.4388	733.4374	1.83	0	(10)	3.7	1		R.VVFEIK.K
26		7469	367.7268	733.4391	733.4374	2.24	0	27	0.073	1		R.VVFEIK.K
26		7801	383.2193	764.4240	764.4181	7.81	0	37	0.013	1	U	K.TALSAFR.N
26		8075	400.7497	799.4848	799.4804	5.51	0	35	0.019	1		R.IVGDVLGK.Y 8072
26		8076	800.4934	799.4861	799.4804	7.22	0	(26)	0.18	1		R.IVGDVLGK.Y
26		8373	417.7256	833.4366	833.4317	5.95	0	34	0.022	1	U	K.GLMSLDAK.K
26		8735	437.7680	873.5215	873.5171	4.99	0	34	0.018	1		R.LTSLAIEK.L
26		8832	443.2779	884.5412	884.5331	9.13	0	54	0.00018	1	U	K.LNVLEGIK.V 8833
26		8846	443.7874	885.5603	885.5647	-5.05	1	19	0.52	1	U	R.TAIGVKGIK.L 8847
26		9234	463.2303	924.4460	924.4375	9.24	0	44	0.0012	1	U	K.MVLDEYR.L
26		9426	471.2263	940.4381	940.4324	6.04	0	(3)	9.5	1	U	K.MVLDEYR.L
26		9676	483.2548	964.4951	964.4865	8.86	0	39	0.0087	1		R.SLNFDLEK.A 9677
26		9857	490.8316	979.6486	979.6430	5.79	0	29	0.0021	1	U	K.GIPILNLIK.L
26		10741	351.8514	1052.5325	1052.5324	0.05	1	12	2.7	2	U	K.KMVLDEYR.L
26		10871	532.7925	1063.5705	1063.5662	4.08	0	31	0.06	1		K.GINQAYLTGK.G
26		11280	551.7912	1101.5678	1101.5567	10.1	0	56	0.00017	1	U	K.NVVAQFGDPR.R 11281
26		11446	559.3196	1116.6247	1116.6179	6.12	0	36	0.019	1	U	K.GFSPEIILNK.L 11447
26		11612	566.7974	1131.5803	1131.5771	2.79	0	45	0.0015	1	U	K.NNEEAIITTK.K
26		11613	1132.5884	1131.5811	1131.5771	3.51	0	(4)	19	1	U	K.NNEEAIITTK.K
26		11621	566.8432	1131.6718	1131.6652	5.90	0	51	0.00025	1	U	K.AGNLVFISAIK.N
26		12804	407.9131	1220.7174	1220.7128	3.69	0	(49)	0.00034	1	U	K.LIDLIIEQHK.N
26		12805	611.3665	1220.7184	1220.7128	4.52	0	50	0.00029	1	U	K.LIDLIIEQHK.N
26		12883	614.8489	1227.6833	1227.6711	10.0	0	58	9.9e-005	1	U	K.VAVENIDEVIK.I
26		13234	630.8895	1259.7644	1259.7601	3.38	1	64	7.4e-006	1	U	K.KAGNLVFISAIK.N
26		13235	420.9298	1259.7674	1259.7601	5.79	1	(37)	0.0036	1	U	K.KAGNLVFISAIK.N
26		14222	450.6110	1348.8111	1348.8078	2.48	1	42	0.00077	1	U	K.KLIDLIIEQHK.N
26		14341	454.2647	1359.7721	1359.7609	8.23	1	(54)	0.00024	1	U	K.KGDEITAVSLISK.N
26		14342	680.8937	1359.7728	1359.7609	8.74	1	78	9.6e-007	1	U	K.KGDEITAVSLISK.N
26		14890	707.3929	1412.7713	1412.7591	8.64	0	40	0.0048	1		R.IIFYEIPYEVK.K
26		14891	471.9313	1412.7721	1412.7591	9.16	0	(21)	0.4	1		R.IIFYEIPYEVK.K
26		15518	723.8738	1445.7331	1445.7263	4.74	0	59	8e-005	1	U	K.LAHTYNLNSGQTK.A
26		19657	909.4574	1816.9002	1816.8955	2.60	1	68	7.5e-006	1	U	R.GGIGTLASNHYKDDELK.S
26		20233	634.0170	1899.0291	1899.0200	4.78	1	85	1.4e-007	1	U	K.LNNEIEELKVEISEIK.S
26		21312	675.6838	2024.0295	2024.0189	5.23	0	94	2.5e-008	1	U	K.LMNLAQIFNYYLEHQK.E
26		21486	512.2956	2045.1533	2045.1462	3.45	0	13	1.2	1	U	K.IPPHNLGEIIHSFIIFAK.N
26		22451	764.6892	2291.0458	2291.0277	7.90	0	112	1.2e-010	1		R.YPLVDGHGNFGSIDGDEAAAMR.Y
26		22813	830.7447	2489.2122	2489.2074	1.94	0	34	0.018	1	U	K.NTVDFRPNYDASEVEPEVLPAK.F
26		23338	658.1093	2628.4081	2628.3931	5.70	1	34	0.014	1	U	K.VKPTILESITDNISPIKIEDEMK.A
27	Q5ZZQ6	81000	876	39(29)	28(21)	2.29	5'-nucleotidase OS=Mycoplasma hyopneumoniae (strain 232) GN=ushA PE=3 SV=1
27		Query	Observed	Mr(expt)	Mr(calc)	ppm	Miss	Score	Expect	Rank	Unique	Peptide
27		8886	446.7393	891.4641	891.4603	4.27	0	23	0.28	1		K.TPYWIGR.V
27		8965	450.7298	899.4450	899.4389	6.82	0	32	0.023	1		K.YGQYLEK.L
27		10178	502.7573	1003.5001	1003.4974	2.70	0	7	10	3		R.DLSEHYIK.K
27		10206	504.3039	1006.5932	1006.5851	8.03	0	31	0.026	1		R.VFQPYIIK.E
27		11021	540.7662	1079.5179	1079.5135	4.10	0	34	0.016	1		K.VYDVENDVK.V
27		11616	378.2058	1131.5955	1131.5924	2.76	1	11	3.5	1		R.DLSEHYIKK.L
27		11831	574.7976	1147.5807	1147.5721	7.49	0	70	5e-006	1	U	K.ISEEQVQSTK.N
27		12349	593.3348	1184.6551	1184.6513	3.21	0	32	0.033	1		R.DINQINIVTR.D
27		12720	607.8583	1213.7021	1213.6918	8.49	0	81	4.4e-007	1		K.VAVIGLTTPDTK.I 12718
27		12757	609.3198	1216.6250	1216.6201	4.04	0	28	0.092	1		R.GDVLGVSPFGNR.I
27		13573	648.3411	1294.6676	1294.6557	9.13	0	66	1.4e-005	1		K.VWVTQTEAYAK.W
27		14469	687.3710	1372.7275	1372.7212	4.62	1	19	0.92	1		K.RGDVLGVSPFGNR.I
27		14718	699.8732	1397.7319	1397.7191	9.20	1	51	0.00044	1		K.IREEYFSVVEK.Y
27		14719	466.9182	1397.7329	1397.7191	9.90	1	(44)	0.0023	1		K.IREEYFSVVEK.Y
27		16168	742.3958	1482.7769	1482.7678	6.16	0	57	0.00011	1		K.NQQVDIPQEALTK.S 16169
27		16170	495.2677	1482.7813	1482.7678	9.08	0	(31)	0.038	1		K.NQQVDIPQEALTK.S
27		16778	763.4219	1524.8293	1524.8188	6.92	0	59	6.3e-005	1	U	K.VYEGVQYINSLIK.Y
27		16779	509.2848	1524.8325	1524.8188	8.97	0	(39)	0.0062	1	U	K.VYEGVQYINSLIK.Y
27		17506	526.6260	1576.8561	1576.8501	3.82	0	(43)	0.0027	1	U	K.IDPLIDQVNYLFK.K
27		17508	789.4362	1576.8579	1576.8501	4.95	0	71	4.7e-006	1	U	K.IDPLIDQVNYLFK.K
27		18781	568.6307	1702.8704	1702.8625	4.65	0	48	0.0011	1		K.SDTDEIAIIISEAQAK.I
27		18948	575.2982	1722.8728	1722.8617	6.45	0	45	0.0021	1		K.IESWVWKPDTTSFK.I
27		19647	907.9627	1813.9109	1813.8958	8.28	1	(68)	7.8e-006	1		R.HILDLAAEGNKDEFSR.K
27		19648	605.6451	1813.9134	1813.8958	9.69	1	71	3.8e-006	1		R.HILDLAAEGNKDEFSR.K 19650
27		19649	454.4857	1813.9135	1813.8958	9.75	1	(59)	5.2e-005	1		R.HILDLAAEGNKDEFSR.K
27		20272	635.3024	1902.8855	1902.8806	2.54	1	22	0.15	1	U	R.QPSEEELKNLESTDER.A
27		20508	962.4655	1922.9165	1922.9051	5.94	0	53	0.00016	1		K.NSFWVEFTDPVPETQK.V
27		20826	489.0130	1952.0229	1952.0044	9.49	1	16	1.4	1		K.TKIESWVWKPDTTSFK.I
27		20828	651.6819	1952.0238	1952.0044	9.96	1	(11)	4.7	1		K.TKIESWVWKPDTTSFK.I
27		20850	979.0266	1956.0385	1956.0276	5.60	0	98	8.6e-009	1		K.NEIATLDNSLGLINGGSLR.T
27		21419	682.0266	2043.0578	2043.0425	7.48	0	61	4.5e-005	1		K.VFNSPGVFEHVQSIEINK.T
27		21506	683.6608	2047.9605	2047.9527	3.79	0	42	0.0016	1		K.DLFAHTFQEYLSSDFTK.N
27		22038	717.7142	2150.1207	2150.1082	5.83	0	67	1.3e-005	1		R.VKPTSLGVMTADAIAWEYAK.I
27		22397	757.0831	2268.2274	2268.2213	2.69	1	48	0.00064	1		K.DLLLSAGDLIQGLPLSDTDKGK.T
27		22634	804.4428	2410.3066	2410.2856	8.71	1	74	1.2e-006	1	U	K.EIQEKDPSISFIIATTHLGVGR.T
27		22635	603.5844	2410.3085	2410.2856	9.51	1	(63)	1.5e-005	1	U	K.EIQEKDPSISFIIATTHLGVGR.T
28	A0A223MA22	78414	832	34(27)	21(20)	1.46	ATP-dependent zinc metalloprotease FtsH OS=Mycoplasma hyopneumoniae GN=ftsH PE=3 SV=1
28		Query	Observed	Mr(expt)	Mr(calc)	ppm	Miss	Score	Expect	Rank	Unique	Peptide
28		7201	349.7342	697.4538	697.4487	7.42	0	43	0.00075	1		K.ITIVPR.G
28		9468	943.5244	942.5171	942.5134	3.87	0	(2)	35	4	U	K.LLDLAGGER.Y
28		9470	472.2674	942.5202	942.5134	7.15	0	52	0.00027	1	U	K.LLDLAGGER.Y 9471
28		9615	479.2945	956.5744	956.5654	9.33	0	35	0.018	1		K.NITLANIAK.R 9616
28		10896	533.8217	1065.6288	1065.6183	9.86	0	35	0.0059	1		R.GILLGGPPGTGK.T 10894 10895
28		11006	539.7976	1077.5807	1077.5706	9.34	1	33	0.031	1	U	R.QIISESYKK.A
28		11220	549.3350	1096.6554	1096.6492	5.62	0	50	0.0002	1	U	R.SIIVNLPDVK.E 11222
28		11378	555.8063	1109.5981	1109.5869	10.1	0	64	1.8e-005	1	U	K.VVNLSFFER.R 11377
28		12117	583.7902	1165.5659	1165.5615	3.76	0	39	0.0056	1	U	K.YTDVAGNVEAK.E
28		12299	394.2190	1179.6352	1179.6248	8.87	0	57	0.00012	1		K.VGHEIDIEIR.Q 12298
28		12301	590.8280	1179.6414	1179.6248	14.1	0	(31)	0.047	1		K.VGHEIDIEIR.Q
28		12407	595.3106	1188.6067	1188.5986	6.79	0	91	4e-008	1	U	R.LIENAQSATDK.N
28		12815	612.2969	1222.5793	1222.5731	5.09	0	45	0.0011	1		R.GSQGGAGFFNPGK.N
28		13910	660.8207	1319.6269	1319.6205	4.91	0	73	1.4e-006	1	U	K.SEISSGAANDIEK.A
28		14021	665.3868	1328.7590	1328.7452	10.4	0	73	3.2e-006	1	U	K.FQAGNALISPAIK.N
28		14429	685.3489	1368.6833	1368.6773	4.43	0	49	0.00062	1	U	K.TSPSSYTGLSLEK.I 14433
28		14430	685.3494	1368.6842	1368.6813	2.14	0	42	0.0029	1		K.EEIAEFIDYLK.N
28		15064	474.9420	1421.8041	1421.7991	3.58	0	28	0.065	1		R.TDVLDPALLRPGR.F 15062
28		15065	711.9122	1421.8099	1421.7991	7.63	0	(3)	18	1		R.TDVLDPALLRPGR.F
28		19939	620.3262	1857.9569	1857.9472	5.19	0	(67)	1.1e-005	1		R.NDSPAIIFIDELDAIGR.S
28		19940	929.9860	1857.9574	1857.9472	5.46	0	94	2.3e-008	1		R.NDSPAIIFIDELDAIGR.S
28		20831	651.6971	1952.0694	1952.0578	5.95	0	44	0.0014	1	U	K.TENNAIKPDEILNQILK.S
28		21145	1001.4989	2000.9832	2000.9651	9.09	0	104	1.7e-009	1		R.EQTQVITNEQIDEAIDR.V
28		22341	751.0683	2250.1831	2250.1743	3.90	0	87	8.9e-008	1	U	K.NQLENTNITTYSELVSLAIK.T
28		22354	753.4128	2257.2167	2257.2066	4.46	0	89	5.3e-008	1		R.TPGFSGAQLANVINEATLLSVR.E
29	Q602C7	89288	788	47(35)	28(23)	1.85	ABC transporter ATP binding protein OS=Mycoplasma hyopneumoniae (strain 232) GN=mhp023 PE=3 SV=1
29		Query	Observed	Mr(expt)	Mr(calc)	ppm	Miss	Score	Expect	Rank	Unique	Peptide
29		10634	523.3127	1044.6109	1044.6001	10.4	0	40	0.005	1	U	-.MIIINNLSK.K 10635
29		11258	367.5425	1099.6057	1099.6026	2.85	0	29	0.066	1	U	K.YADQIIHIK.K
29		12431	596.3079	1190.6013	1190.5931	6.87	0	33	0.026	1		R.ANFLNIENEK.L
29		12523	598.8444	1195.6742	1195.6601	11.8	0	44	0.0011	1	U	K.INVVYYNLAK.I 12522
29		12628	603.8440	1205.6734	1205.6656	6.49	0	62	3.9e-005	1	U	K.LTFVVGESGIGK.S 12626
29		12836	409.2234	1224.6483	1224.6390	7.61	1	36	0.013	1		K.KDEGEIIFFK.D
29		12884	410.2419	1227.7040	1227.6975	5.27	1	15	1.7	1	U	K.KYADQIIHIK.K
29		12892	615.3357	1228.6568	1228.6492	6.20	0	40	0.0062	1	U	K.TGFLLAFADFK.T
29		13250	631.8356	1261.6566	1261.6489	6.12	0	50	0.00057	1	U	K.LIPDYQNLMR.N
29		13402	639.3791	1276.7437	1276.7391	3.66	0	60	3.6e-005	1		K.STLINLIAGFTK.K
29		13404	639.8334	1277.6523	1277.6438	6.69	0	(28)	0.08	1	U	K.LIPDYQNLMR.N 13405
29		13687	653.3101	1304.6056	1304.6037	1.43	0	41	0.0017	1	U	R.LYFSNDDLYR.N 13688
29		13781	655.8313	1309.6480	1309.6402	6.02	1	63	2.2e-005	1	U	K.DTIDVETFDKK.K
29		13782	437.5567	1309.6484	1309.6402	6.26	1	(39)	0.0057	1	U	K.DTIDVETFDKK.K
29		13784	655.8334	1309.6522	1309.6402	9.18	1	78	6.9e-007	1	U	K.KDTIDVETFDK.K
29		13983	663.8980	1325.7813	1325.7667	11.1	0	78	4.5e-007	1		K.NNILIGNSLIQK.E 13982
29		14560	461.9316	1382.7731	1382.7670	4.37	0	(34)	0.02	1	U	R.FGTVVLNHQIQK.M
29		14561	692.3939	1382.7733	1382.7670	4.52	0	56	0.00011	1	U	R.FGTVVLNHQIQK.M
29		14784	702.3325	1402.6505	1402.6405	7.14	0	45	0.00071	1	U	K.FYYDNQPEISK.L 14785 14786
29		15219	718.9291	1435.8437	1435.8398	2.71	0	45	0.00051	1	U	K.TILVVSHNLELAK.K
29		15796	488.6157	1462.8253	1462.8184	4.75	0	55	0.00013	1	U	K.IEQKPVFNFLTK.Y 15798
29		15797	732.4211	1462.8277	1462.8184	6.38	0	(37)	0.0081	1	U	K.IEQKPVFNFLTK.Y
29		17150	777.3879	1552.7612	1552.7481	8.42	1	57	8.6e-005	1	U	R.VDQVHEIRDGEEK.E
29		17151	389.1976	1552.7613	1552.7481	8.47	1	(5)	15	1	U	R.VDQVHEIRDGEEK.E
29		17152	518.5945	1552.7616	1552.7481	8.68	1	(34)	0.016	1	U	R.VDQVHEIRDGEEK.E
29		18927	861.4444	1720.8742	1720.8672	4.10	0	56	0.00014	1	U	K.SQTLEPFESISWIGK.N
29		18981	576.9698	1727.8877	1727.9067	-10.98	2	0	48	3	U	K.NYKTARVDQVHEIR.D
29		20257	951.5166	1901.0186	1901.0006	9.48	1	(11)	4.1	1		R.ANFLNIENEKLNQQVK.D
29		20258	634.6812	1901.0218	1901.0006	11.1	1	32	0.033	1		R.ANFLNIENEKLNQQVK.D
29		20440	638.0082	1911.0029	1910.9850	9.35	1	43	0.0029	1	U	K.IVGVFEPEKQPNGAVDGR.F
29		20903	654.3520	1960.0341	1960.0206	6.89	0	46	0.0015	1	U	K.LVENFAYSYLHHNLIK.S
29		20904	491.0163	1960.0361	1960.0206	7.88	0	(38)	0.0075	1	U	K.LVENFAYSYLHHNLIK.S
29		21127	666.3400	1995.9981	1995.9861	5.99	2	21	0.43	1	U	R.VDQVHEIRDGEEKEVSK.F
29		21128	400.2070	1995.9988	1995.9861	6.33	2	(0)	56	1	U	R.VDQVHEIRDGEEKEVSK.F
29		21129	500.0071	1995.9992	1995.9861	6.56	2	(12)	3.9	1	U	R.VDQVHEIRDGEEKEVSK.F
29		22305	747.7282	2240.1628	2240.1437	8.53	0	70	4.7e-006	1	U	K.ELDLNQFSHIEATIVGVNNK.L
29		22768	621.5832	2482.3037	2482.2816	8.90	1	20	0.44	1	U	K.NKELDLNQFSHIEATIVGVNNK.L
29		23305	873.1248	2616.3526	2616.3395	5.03	0	64	1.7e-005	1	U	K.DSLNLIGDFLETNTNLANQNAVLK.I
30	Q5ZZP0	87736	748	42(24)	28(18)	1.50	Leucyl-tRNA synthetase OS=Mycoplasma hyopneumoniae (strain 232) GN=leuS PE=3 SV=1
30		Query	Observed	Mr(expt)	Mr(calc)	ppm	Miss	Score	Expect	Rank	Unique	Peptide
30		6728	325.2018	648.3891	648.3846	6.92	0	22	0.75	1		K.FLIEK.T
30		7769	380.7432	759.4718	759.4643	9.92	0	43	0.00086	1	U	K.VIYIPR.K 7768
30		8027	794.4308	793.4235	793.4221	1.74	0	25	0.24	1		K.IYLEEK.I
30		8383	418.2351	834.4557	834.4487	8.42	0	21	0.58	1	U	K.YLPLDSK.I
30		8610	430.7866	859.5587	859.5531	6.50	0	39	0.0016	1	U	K.ILNFILK.N
30		9673	965.4688	964.4615	964.4614	0.14	0	(16)	1.3	1	U	K.DGANSIFNK.L
30		9674	483.2397	964.4648	964.4614	3.56	0	21	0.36	1	U	K.DGANSIFNK.L
30		9715	485.7407	969.4669	969.4596	7.49	0	21	0.22	1		K.DWVFFEK.N
30		9933	330.2262	987.6569	987.6481	8.92	1	31	0.0029	1	U	R.KILNFILK.N
30		10646	523.7908	1045.5670	1045.5590	7.65	0	57	0.00016	1	U	K.LNSMNLVQK.T
30		10703	525.7938	1049.5730	1049.5658	6.82	1	(21)	0.55	1		R.LKDWVFSR.Q
30		10704	350.8650	1049.5731	1049.5658	6.98	1	34	0.027	1		R.LKDWVFSR.Q
30		10718	351.2000	1050.5783	1050.5710	6.99	0	33	0.032	1	U	K.IVELPHTDK.I 10719
30		10843	531.7884	1061.5622	1061.5539	7.84	0	(39)	0.008	1	U	K.LNSMNLVQK.T
30		11984	580.3192	1158.6239	1158.6132	9.23	0	32	0.041	1	U	K.SQEEIIEIAK.K
30		13980	442.9148	1325.7227	1325.7092	10.2	0	49	0.00057	1	U	K.NTFHLPVSINGK.N
30		13981	663.8697	1325.7249	1325.7092	11.9	0	(41)	0.0041	1	U	K.NTFHLPVSINGK.N
30		14039	666.8307	1331.6468	1331.6391	5.80	0	26	0.091	1	U	K.GNTINPTEMIDK.F
30		16382	499.6048	1495.7927	1495.7817	7.33	0	38	0.0096	1		K.IIHQGMLLGSDGQK.M
30		16552	503.9386	1508.7939	1508.7884	3.66	0	(57)	0.0001	1	U	R.IFLMFMGPIGDLR.L
30		16553	755.4050	1508.7955	1508.7884	4.74	0	72	3.1e-006	1	U	R.IFLMFMGPIGDLR.L
30		16606	756.8992	1511.7838	1511.7766	4.75	0	(6)	14	1		K.IIHQGMLLGSDGQK.M
30		16607	504.9360	1511.7862	1511.7766	6.32	0	(18)	0.72	1		K.IIHQGMLLGSDGQK.M
30		17906	806.4099	1610.8051	1610.7940	6.91	0	75	1.5e-006	1	U	K.ISQFIEQNSFSSPK.L 17905
30		18529	837.9373	1673.8600	1673.8512	5.22	0	101	5e-009	1	U	K.LLDGLDQVDFPDSLK.A
30		18538	838.8882	1675.7618	1675.7559	3.55	0	33	0.0063	1	U	R.YWGEPFPVYFDEK.G
30		19243	587.6513	1759.9321	1759.9145	10.0	0	26	0.15	1	U	K.VLFDAGIVPNSEPFQK.I 19242
30		20804	650.6805	1949.0196	1949.0081	5.93	0	22	0.33	1	U	K.MTGIFTGLYAIHPLNSSK.I
30		20948	656.0136	1965.0188	1965.0030	8.06	0	(21)	0.42	1	U	K.MTGIFTGLYAIHPLNSSK.I
30		21068	663.0250	1986.0532	1986.0476	2.85	0	17	1.1	1	U	K.LGQKPLNFQIWPQFDR.S
30		21778	698.3532	2092.0378	2092.0259	5.69	1	56	0.00015	1	U	K.GNTINPTEMIDKFGADTIR.I
[truncated: 1,258 more rows]
